# Supplementary material for: The prognostic value and model construction of inflammatory markers for patients with non-small cell lung cancer
Source: Sci Rep. 2024 Mar 30;14:7568. doi: 10.1038/s41598-024-57814-4 (PMC10981730; doi:10.1038/s41598-024-57814-4)
Supplement: Supplementary file 1 — Supplementary Information. [file 41598_2024_57814_MOESM1_ESM.xlsx]

## Sheet: Sheet1
ID	Age	Age groups	Gender	Neutrophil	Lymphocyte	Monocyte	Platelet	CRP	ALB	NLR	NLR groups	PLR	PLR groups	LMR	LMR groups	SII	SII groups	PNI	PNI groups	SIRI	SIRI groups	CAR	CAR groups	mGPS	T	N	M	Grade	Primary site	Pathology	Education	Occupation	Smoking history	Drinking history	Weight	Height	BMI	BSA	KPS scores	OS.time	OS
1	31	≤45	male	10.23	2.29	1.35	450	122.26	43	4.46725	High	196.507	High	1.6963	Low	2010.26	High	54.45	Low	6.03079	High	2.84326	High	1 score	T4	N3	M1	IV	Hilum	Adenocarcinoma	Middle School	Self-employed	Yes	No	70	1.65	25.7117	1.77	80	923	0
2	75	≥65	male	5.23	1.64	1.03	495	43	35.5	3.18902	Low	301.829	High	1.59223	Low	1578.57	High	43.7	Low	3.2847	High	1.21127	High	1 score	T4	N2	M1	IV	Bronchial	Squamous Carcinoma	College and above	Workers	Yes	No	82	1.61	31.6346	1.86	90	754	1
3	34	≤45	male	6.3	2.34	0.77	544	81.9	33.8	2.69231	Low	232.479	High	3.03896	Low	1464.62	High	45.5	Low	2.07308	High	2.42308	High	2 score	T4	N2	M1	IV	Lower lobe of the lungs	Adenocarcinoma	Elementary and below	Farmers and herdsmen	Yes	No	53	1.66	19.2336	1.58	90	1776	0
4	56	46-64	male	10.15	1.37	0.85	307	11.74	40.7	7.40876	High	224.088	High	1.61176	Low	2274.49	High	47.55	Low	6.29745	High	0.288452	Low	1 score	T2	N2	M0	III	Middle lobe of the lungs	Squamous Carcinoma	College and above	Retired	Yes	Yes	62	1.74	20.4783	1.74	90	1226	1
5	59	46-64	male	5.29	2.64	0.72	214	53	31.5	2.00379	Low	81.0606	Low	3.66667	Low	428.811	Low	44.7	Low	1.44273	Low	1.68254	High	2 score	T4	N2	M1	IV	Upper lobe of the lungs	Squamous Carcinoma	Elementary and below	Farmers and herdsmen	Yes	Yes	91	1.63	34.2504	1.96	90	563	1
6	60	46-64	male	5	0.98	0.51	234	38.67	37.8	5.10204	High	238.776	High	1.92157	Low	1193.88	High	42.7	Low	2.60204	High	1.02302	High	1 score	T3	N2	M1	IV	Upper lobe of the lungs	Squamous Carcinoma	Middle School	Self-employed	Yes	Yes	52	1.6	20.3125	1.52	90	1577	0
7	77	≥65	male	5.11	1.04	0.55	186	23.04	55.2	4.91346	High	178.846	Low	1.89091	Low	913.904	High	60.4	Low	2.7024	High	0.417391	High	1 score	T3	N0	M1	IV	Lower lobe of the lungs	Squamous Carcinoma	College and above	Others	Yes	Yes	85	1.71	29.0688	2.04767	90	339	0
8	50	46-64	male	8.38	2.33	0.5	296	6	44.8	3.59657	High	127.039	Low	4.66	High	1064.58	High	56.45	Low	1.79828	Low	0.133929	Low	0 score	T4	N3	M1	IV	Middle lobe of the lungs	Adenocarcinoma	College and above	Institutionalized	Yes	Yes	80	1.7	27.6817	1.91	90	775	1
9	69	≥65	male	4.36	2.33	0.48	252	2.59	40	1.87124	Low	108.155	Low	4.85417	High	471.554	Low	51.65	Low	0.898197	Low	0.06475	Low	0 score	T1	N0	M0	I	Lower lobe of the lungs	Squamous Carcinoma	Elementary and below	Farmers and herdsmen	Yes	Yes	59	1.64	21.9363	1.63	90	1631	0
10	78	≥65	male	4.43	0.82	0.56	249	97.97	26.2	5.40244	High	303.659	High	1.46429	Low	1345.21	High	30.3	Low	3.02537	High	3.73931	High	2 score	T4	N0	M1	IV	Lower lobe of the lungs	Adenocarcinoma	High School	Institutionalized	Yes	No	45	1.8	13.8889	1.56	80	443	1
11	41	≤45	male	3.32	1.42	0.54	310	13.34	50	2.33803	Low	218.31	High	2.62963	Low	724.789	Low	57.1	Low	1.26254	Low	0.2668	Low	1 score	T4	N3	M1	IV	Hilum	Adenocarcinoma	Middle School	Farmers and herdsmen	Yes	Yes	70	1.65	25.7117	1.77	80	9	0
12	49	46-64	male	13.13	3.12	1.54	475	150.57	35.8	4.20833	High	152.244	Low	2.02597	Low	1998.96	High	51.4	Low	6.48083	High	4.20587	High	1 score	T4	N2	M0	III	Bronchial	Squamous Carcinoma	Middle School	Others	Yes	Yes	70	1.76	22.5981	1.85	80	456	1
13	49	46-64	male	8.4	0.84	0.79	222	211	34.9	10	High	264.286	High	1.06329	Low	2220	High	39.1	Low	7.9	High	6.04585	High	2 score	T4	N3	M1	IV	Hilum	Squamous Carcinoma	High School	Others	No	No	63	1.75	20.5714	1.76	70	1672	0
14	71	≥65	female	2.97	2.16	0.45	248	10.29	58.4	1.375	Low	114.815	Low	4.8	High	341	Low	69.2	High	0.61875	Low	0.176199	Low	1 score	T1	N0	M0	I	Lower lobe of the lungs	Adenocarcinoma	High School	Retired	No	No	62	1.55	25.8065	1.6	90	143	0
15	76	≥65	female	5.4	1.97	0.42	364	3.1	55.5	2.74112	Low	184.772	High	4.69048	High	997.766	High	65.35	High	1.15127	Low	0.0558559	Low	0 score	T1	N3	M0	III	Middle lobe of the lungs	Adenocarcinoma	Elementary and below	Farmers and herdsmen	No	No	60	1.6	23.4375	1.62	90	428	1
16	65	≥65	male	2.45	0.62	0.75	275	24.23	53	3.95161	High	443.548	High	0.826667	Low	1086.69	High	56.1	Low	2.96371	High	0.45717	High	1 score	T2	N2	M1	IV	Upper lobe of the lungs	Adenocarcinoma	Middle School	Retired	Yes	Yes	89	1.7	30.7958	2	90	652	1
17	62	46-64	male	12.12	1.98	1.09	405	35.7	43.4	6.12121	High	204.545	High	1.81651	Low	2479.09	High	53.3	Low	6.67212	High	0.822581	High	1 score	T3	N2	M0	III	Lower lobe of the lungs	Squamous Carcinoma	Middle School	Farmers and herdsmen	Yes	No	63	1.65	23.1405	1.69	90	246	0
18	51	46-64	female	3.92	1.72	1.16	535	136.39	30.5	2.27907	Low	311.047	High	1.48276	Low	1219.3	High	39.1	Low	2.64372	High	4.4718	High	2 score	T4	N2	M1	IV	Lower lobe of the lungs	Adenocarcinoma	College and above	Institutionalized	No	No	57	1.53	24.3496	1.53	80	576	1
19	72	≥65	male	3.26	1.38	0.55	253	5.2	57.5	2.36232	Low	183.333	High	2.50909	Low	597.667	Low	64.4	High	1.29928	Low	0.0904348	Low	0 score	T2	N2	M0	III	Upper lobe of the lungs	Adenocarcinoma	College and above	Institutionalized	Yes	Yes	73	1.7	25.2595	1.84	90	1619	0
20	60	46-64	male	9.31	1.83	0.75	364	12	57.5	5.08743	High	198.907	High	2.44	Low	1851.83	High	66.65	High	3.81557	High	0.208696	Low	1 score	T4	N2	M1	IV	Upper lobe of the lungs	Adenocarcinoma	High School	Institutionalized	Yes	No	93	1.82	28.0763	2.14	90	935	1
21	63	46-64	male	7.7	2.74	0.83	317	17	44.7	2.81022	Low	115.693	Low	3.3012	Low	890.839	High	58.4	Low	2.33248	High	0.380313	High	1 score	T4	N3	M1	IV	Upper lobe of the lungs	Adenocarcinoma	College and above	Others	Yes	Yes	85	1.76	27.4406	2.01	90	323	1
22	54	46-64	male	4.4	1.2	0.49	176	22.36	42.3	3.66667	High	146.667	Low	2.44898	Low	645.333	Low	48.3	Low	1.79667	Low	0.528605	High	1 score	T3	N2	M0	III	Middle lobe of the lungs	Squamous Carcinoma	College and above	Institutionalized	Yes	No	99	1.7	34.2561	2.09	90	920	0
23	55	46-64	male	9.31	0.91	0.62	215	180.98	31.5	10.2308	High	236.264	High	1.46774	Low	2199.62	High	36.05	Low	6.34308	High	5.7454	High	2 score	T3	N3	M1	IV	Upper lobe of the lungs	Squamous Carcinoma	High School	Workers	Yes	Yes	67	1.93	17.9871	1.94	60	653	1
24	55	46-64	male	4.34	2.66	0.9	350	6.97	46.8	1.63158	Low	131.579	Low	2.95556	Low	571.053	Low	60.1	Low	1.46842	Low	0.148932	Low	0 score	T4	N3	M1	IV	Lower lobe of the lungs	Adenocarcinoma	Elementary and below	Unemployed	Yes	Yes	53	1.65	19.4674	1.57	80	1093	1
25	46	46-64	female	3.35	1.61	0.42	247	3.48	31.6	2.08075	Low	153.416	Low	3.83333	Low	513.944	Low	39.65	Low	0.873913	Low	0.110127	Low	0 score	T4	N2	M1	IV	Hilum	Adenocarcinoma	Elementary and below	Farmers and herdsmen	No	No	71	1.55	29.5525	1.7	90	830	1
26	68	≥65	male	3.99	1.32	0.72	404	20	47.8	3.02273	Low	306.061	High	1.83333	Low	1221.18	High	54.4	Low	2.17636	High	0.41841	High	1 score	T4	N3	M1	IV	Upper lobe of the lungs	Squamous Carcinoma	Elementary and below	Farmers and herdsmen	Yes	Yes	51	1.59	20.1733	1.5	80	464	1
27	75	≥65	male	6.11	1.66	0.62	202	7	57.4	3.68072	High	121.687	Low	2.67742	Low	743.506	Low	65.7	High	2.28205	High	0.121951	Low	0 score	T4	N2	M1	IV	Bronchial	Adenocarcinoma	Middle School	Workers	Yes	Yes	61	1.75	19.9184	1.74	90	764	1
28	58	46-64	male	3.97	1.66	0.38	295	6.15	56	2.39157	Low	177.711	Low	4.36842	High	705.512	Low	64.3	High	0.908795	Low	0.109821	Low	0 score	T2	N0	M0	II	Lower lobe of the lungs	Squamous Carcinoma	Elementary and below	Others	Yes	No	105	1.75	34.2857	2.3259	90	135	0
29	41	≤45	female	3.23	1.13	0.26	267	5.93	50.3	2.85841	Low	236.283	High	4.34615	High	763.195	Low	55.95	Low	0.743186	Low	0.117893	Low	0 score	T4	N3	M1	IV	Lower lobe of the lungs	Adenocarcinoma	College and above	Institutionalized	No	No	61	1.65	22.4059	1.67	90	339	0
30	68	≥65	male	4.11	2.11	0.57	162	4.75	43	1.94787	Low	76.7773	Low	3.70175	Low	315.555	Low	53.55	Low	1.11028	Low	0.110465	Low	0 score	T2	N3	M0	III	Upper lobe of the lungs	Squamous Carcinoma	Elementary and below	Unemployed	Yes	Yes	80	1.66	29.0318	1.88	100	1213	1
31	54	46-64	male	2.27	1.14	0.33	175	0.71	55.1	1.99123	Low	153.509	Low	3.45455	Low	348.465	Low	60.8	Low	0.657105	Low	0.0128857	Low	0 score	T2	N2	M0	III	Lower lobe of the lungs	Squamous Carcinoma	Elementary and below	Others	Yes	No	62	1.68	21.9671	1.7	90	295	0
32	74	≥65	male	5.21	1.09	0.59	240	86.5	40.2	4.77982	High	220.183	High	1.84746	Low	1147.16	High	45.65	Low	2.82009	High	2.15174	High	1 score	T2	N0	M0	IV	Upper lobe of the lungs	Squamous Carcinoma	High School	Retired	Yes	No	100	1.82	30.1896	2.21	90	538	1
33	82	≥65	male	3.89	2.06	0.1	259	13	34.54	1.88835	Low	125.728	Low	20.6	High	489.083	Low	44.84	Low	0.188835	Low	0.376375	High	2 score	T2	N2	M0	III	Middle lobe of the lungs	Adenocarcinoma	Elementary and below	Farmers and herdsmen	Yes	No	60	1.61	23.1473	1.62	80	864	1
34	49	46-64	male	6.11	1.29	0.61	369	26.26	40.2	4.73643	High	286.047	High	2.11475	Low	1747.74	High	46.65	Low	2.88922	High	0.653234	High	1 score	T4	N2	M1	IV	Hilum	Squamous Carcinoma	Middle School	Self-employed	Yes	No	78	1.78	24.6181	1.95	90	5	0
35	66	≥65	male	8.12	1.57	0.67	429	36.9	33.2	5.17197	High	273.248	High	2.34328	Low	2218.78	High	41.05	Low	3.46522	High	1.11145	High	2 score	T2	N3	M1	IV	Lower lobe of the lungs	Squamous Carcinoma	High School	Others	Yes	Yes	65	1.7	22.4913	1.75	80	379	1
36	69	≥65	male	2.51	1.43	0.42	144	41.37	37.7	1.75524	Low	100.699	Low	3.40476	Low	252.755	Low	44.85	Low	0.737203	Low	1.09735	High	1 score	T4	N3	M1	IV	Upper lobe of the lungs	Squamous Carcinoma	Elementary and below	Farmers and herdsmen	Yes	Yes	69	1.65	25.3444	1.76	80	513	1
37	55	46-64	female	3.66	1.85	0.35	284	18.81	53.6	1.97838	Low	153.514	Low	5.28571	High	561.859	Low	62.85	Low	0.692432	Low	0.350933	High	1 score	T4	N2	M1	IV	Lower lobe of the lungs	Adenocarcinoma	College and above	Others	No	No	56	1.65	20.5693	1.61	100	720	0
38	79	≥65	female	8.39	1.03	0.53	242	20	36	8.14563	High	234.951	High	1.9434	Low	1971.24	High	41.15	Low	4.31718	High	0.555556	High	1 score	T4	N2	M1	IV	Upper lobe of the lungs	Adenocarcinoma	College and above	Institutionalized	No	No	53	1.52	22.9398	1.47	80	1418	1
39	77	≥65	male	11.03	0.93	1.21	132	181.2	32	11.8602	High	141.935	Low	0.768595	Low	1565.55	High	36.65	Low	14.3509	High	5.6625	High	2 score	T4	N3	M0	III	Upper lobe of the lungs	Squamous Carcinoma	College and above	Retired	Yes	Yes	82	1.74	27.0842	1.96	90	947	0
40	53	46-64	male	5.81	3.25	0.73	363	2.2	41.8	1.78769	Low	111.692	Low	4.45205	High	648.932	Low	58.05	Low	1.30502	Low	0.0526316	Low	0 score	T4	N3	M1	IV	Upper lobe of the lungs	Adenocarcinoma	Middle School	Self-employed	No	Yes	87	1.79	27.1527	2.06	100	759	1
41	26	≤45	female	4.42	2.07	0.47	428	8	37.6	2.13527	Low	206.763	High	4.40426	High	913.894	High	47.95	Low	1.00357	Low	0.212766	Low	0 score	T2	N2	M1	IV	Lower lobe of the lungs	Adenocarcinoma	High School	Others	No	No	49	1.6	19.1406	1.48	90	725	0
42	46	46-64	female	9.65	1.07	0.92	312	49.72	35.2	9.01869	High	291.589	High	1.16304	Low	2813.83	High	40.55	Low	8.2972	High	1.4125	High	1 score	T4	N3	M1	IV	Middle lobe of the lungs	Squamous Carcinoma	Elementary and below	Farmers and herdsmen	No	No	39	1.5	17.3333	1.28	80	1507	0
43	66	≥65	female	3.83	1.18	0.37	201	2.96	60.5	3.24576	Low	170.339	Low	3.18919	Low	652.398	Low	66.4	High	1.20093	Low	0.0489256	Low	0 score	T4	NX	M1	IV	Lower lobe of the lungs	Adenocarcinoma	Elementary and below	Farmers and herdsmen	No	No	51	1.51	22.3674	1.45	90	175	0
44	64	46-64	female	2.8	1.11	0.29	260	4.54	62.2	2.52252	Low	234.234	High	3.82759	Low	655.856	Low	67.75	High	0.731532	Low	0.0729904	Low	0 score	T3	N0	M0	II	Lower lobe of the lungs	Squamous Carcinoma	Middle School	Retired	No	No	60	1.5	26.6667	1.54	90	645	1
45	70	≥65	female	4.6	2.54	0.44	243	0.27	63.8	1.81102	Low	95.6693	Low	5.77273	High	440.079	Low	76.5	High	0.79685	Low	0.00423197	Low	0 score	T1	N0	M0	I	Upper lobe of the lungs	Adenocarcinoma	Elementary and below	Farmers and herdsmen	No	No	54	1.5	24	1.48	90	154	0
46	64	46-64	female	10.33	0.76	0.58	206	9.54	56.9	13.5921	High	271.053	High	1.31034	Low	2799.97	High	60.7	Low	7.88342	High	0.167663	Low	0 score	T4	N3	M1	IV	Upper lobe of the lungs	Adenocarcinoma	Elementary and below	Retired	No	No	56	1.5	24.8889	1.5	90	1070	0
47	83	≥65	male	5.77	0.92	0.81	272	103	43	6.27174	High	295.652	High	1.1358	Low	1705.91	High	47.6	Low	5.08011	High	2.39535	High	1 score	T2	N0	M1	IV	Lower lobe of the lungs	Adenocarcinoma	High School	Retired	No	No	62	1.56	25.4767	1.61	80	1154	0
48	58	46-64	female	2.75	1.8	0.25	254	2.93	42.5	1.52778	Low	141.111	Low	7.2	High	388.056	Low	51.5	Low	0.381944	Low	0.0689412	Low	0 score	T1	N1	M0	II	Lower lobe of the lungs	Adenocarcinoma	Elementary and below	Farmers and herdsmen	No	No	72	1.55	29.9688	1.71	100	71	0
49	68	≥65	male	2.72	1.95	0.46	190	1.4	40.4	1.39487	Low	97.4359	Low	4.23913	High	265.026	Low	50.15	Low	0.641641	Low	0.0346535	Low	0 score	T4	N2	M1	IV	Lower lobe of the lungs	Adenocarcinoma	Elementary and below	Retired	Yes	No	72	1.77	22.9819	1.89	80	19	0
50	56	46-64	female	3.54	1.28	0.37	206	69	45.6	2.76562	Low	160.938	Low	3.45946	Low	569.719	Low	52	Low	1.02328	Low	1.51316	High	1 score	T4	N3	M1	IV	Upper lobe of the lungs	Adenocarcinoma	Elementary and below	Retired	No	No	56	1.52	24.2382	1.51	90	688	1
51	56	46-64	male	9.51	1.54	0.8	521	107	32.7	6.17532	High	338.312	High	1.925	Low	3217.34	High	40.4	Low	4.94026	High	3.27217	High	2 score	T4	N3	M0	III	Upper lobe of the lungs	Squamous Carcinoma	High School	Self-employed	No	Yes	74	1.8	22.8395	1.93	90	1717	0
52	59	46-64	male	4.88	1.63	0.46	325	1.63	42.3	2.99387	Low	199.387	High	3.54348	Low	973.006	High	50.45	Low	1.37718	Low	0.0385343	Low	0 score	T4	N2	M0	III	Lower lobe of the lungs	Squamous Carcinoma	Elementary and below	Farmers and herdsmen	No	No	48	1.62	18.2899	1.48	90	938	1
53	56	46-64	female	3.68	1.71	0.29	107	0.96	57.8	2.15205	Low	62.5731	Low	5.89655	High	230.269	Low	66.35	High	0.624094	Low	0.016609	Low	0 score	T3	N3	M1	IV	Upper lobe of the lungs	Adenocarcinoma	College and above	Institutionalized	No	No	50	1.56	20.5457	1.47	90	11	0
54	64	46-64	female	1.57	0.94	0.41	148	1.02	56	1.67021	Low	157.447	Low	2.29268	Low	247.191	Low	60.7	Low	0.684787	Low	0.0182143	Low	0 score	T2	N0	M0	II	Upper lobe of the lungs	Adenocarcinoma	High School	Retired	No	No	68	1.5	30.2222	1.63	90	2285	1
55	42	≤45	female	3.83	1.33	0.64	143	15.55	38.6	2.8797	Low	107.519	Low	2.07812	Low	411.797	Low	45.25	Low	1.84301	Low	0.40285	High	1 score	T4	N0	M1	IV	Upper lobe of the lungs	Adenocarcinoma	Middle School	Unemployed	No	No	50	1.57	20.2848	1.48	90	6	0
56	65	≥65	male	3.53	3.2	0.62	165	0.87	50.6	1.10312	Low	51.5625	Low	5.16129	High	182.016	Low	66.6	High	0.683937	Low	0.0171937	Low	0 score	T3	N2	M0	III	Lower lobe of the lungs	Squamous Carcinoma	High School	Retired	Yes	No	80	1.63	30.1103	1.85	90	1622	0
57	65	≥65	male	3.02	1.3	0.37	207	2	38.7	2.32308	Low	159.231	Low	3.51351	Low	480.877	Low	45.2	Low	0.859538	Low	0.0516796	Low	0 score	T2	N2	M0	III	Upper lobe of the lungs	Adenocarcinoma	High School	Retired	Yes	No	77	1.74	25.4327	1.911	90	1351	0
58	79	≥65	male	9.29	0.7	0.49	263	120.97	49.8	13.2714	High	375.714	High	1.42857	Low	3490.39	High	53.3	Low	6.503	High	2.42912	High	1 score	T2	N3	M0	III	Upper lobe of the lungs	Adenocarcinoma	Elementary and below	Retired	Yes	Yes	67	1.7	23.1834	1.77	80	73	0
59	50	46-64	male	7.48	2.57	0.91	169	46.88	40.5	2.91051	Low	65.7588	Low	2.82418	Low	491.875	Low	53.35	Low	2.64856	High	1.15753	High	1 score	T1	N3	M1	IV	Lower lobe of the lungs	Adenocarcinoma	College and above	Others	Yes	No	54	1.7	18.6851	1.62	80	77	1
60	54	46-64	male	7.02	1.56	0.5	240	13	36.94	4.5	High	153.846	Low	3.12	Low	1080	High	44.74	Low	2.25	High	0.351922	High	1 score	T1	N3	M0	III	Upper lobe of the lungs	Adenocarcinoma	High School	Employee	Yes	Yes	80	1.75	26.1224	1.95	90	1104	0
61	76	≥65	male	7.6	3.1	0.9	268	57	30.3	2.45161	Low	86.4516	Low	3.44444	Low	657.032	Low	45.8	Low	2.20645	High	1.88119	High	2 score	T4	N2	M1	IV	Bronchial	Adenocarcinoma	Elementary and below	Employee	Yes	No	52	1.57	21.0962	1.5	90	835	1
62	56	46-64	female	3.29	1.9	0.3	274	1	44.5	1.73158	Low	144.211	Low	6.33333	High	474.453	Low	54	Low	0.519474	Low	0.0224719	Low	0 score	T2	N2	M1	IV	Lower lobe of the lungs	Adenocarcinoma	High School	Workers	No	No	63	1.6	24.6094	1.65	90	1040	0
63	52	46-64	female	5.98	1.73	0.83	278	20	29.2	3.45665	High	160.694	Low	2.08434	Low	960.948	High	37.85	Low	2.86902	High	0.684932	High	2 score	T4	N3	M1	IV	Hilum	Adenocarcinoma	College and above	Others	No	No	62	1.62	23.6244	1.65	90	1400	0
64	45	≤45	female	4.19	1.37	0.39	213	2.82	60.2	3.05839	Low	155.474	Low	3.51282	Low	651.438	Low	67.05	High	1.19277	Low	0.0468439	Low	0 score	T2	N1	M0	II	Upper lobe of the lungs	Adenocarcinoma	College and above	Self-employed	No	No	61	1.56	25.0657	1.6	90	1052	1
65	81	≥65	male	5.34	1.16	0.53	217	1.46	40.64	4.60345	High	187.069	High	2.18868	Low	998.948	High	46.44	Low	2.43983	High	0.0359252	Low	0 score	T4	N2	M1	IV	Upper lobe of the lungs	Squamous Carcinoma	Middle School	Retired	No	No	60	1.6	23.4375	1.62	90	20	0
66	46	46-64	male	3.15	1.11	0.21	71	62	33.3	2.83784	Low	63.964	Low	5.28571	High	201.486	Low	38.85	Low	0.595946	Low	1.86186	High	2 score	T3	N3	M1	IV	Upper lobe of the lungs	Adenocarcinoma	College and above	Workers	Yes	Yes	55	1.7	19.0311	1.63	80	204	1
67	52	46-64	male	5.96	1.42	0.27	198	0.56	65.9	4.19718	High	139.437	Low	5.25926	High	831.042	High	73	High	1.13324	Low	0.00849772	Low	0 score	T2	N2	M1	IV	Lower lobe of the lungs	Adenocarcinoma	Middle School	Employee	Yes	Yes	72	1.69	25.2092	1.82	90	1432	1
68	71	≥65	male	3.65	2.27	0.37	291	9.95	41.6	1.60793	Low	128.194	Low	6.13514	High	467.907	Low	52.95	Low	0.594934	Low	0.239183	Low	0 score	T1	N0	M0	I	Upper lobe of the lungs	Adenocarcinoma	Middle School	Employee	Yes	No	90	1.66	32.6608	1.97	90	1097	0
69	51	46-64	female	1.87	1.79	0.19	185	0.19	46.9	1.04469	Low	103.352	Low	9.42105	High	193.268	Low	55.85	Low	0.198492	Low	0.00405117	Low	0 score	T1	N0	M0	I	Upper lobe of the lungs	Adenocarcinoma	College and above	Retired	No	No	68	1.67	24.3824	1.76	90	225	0
70	64	46-64	male	9.17	2.6	1.14	248	8	40	3.52692	High	95.3846	Low	2.2807	Low	874.677	High	53	Low	4.02069	High	0.2	Low	0 score	T4	N2	M0	III	Upper lobe of the lungs	Squamous Carcinoma	Elementary and below	Retired	No	No	62	1.62	23.6244	1.65	90	1172	1
71	44	≤45	female	3.27	1.51	0.25	242	2.37	59.2	2.16556	Low	160.265	Low	6.04	High	524.066	Low	66.75	High	0.541391	Low	0.0400338	Low	0 score	T1	N0	M0	I	Upper lobe of the lungs	Adenocarcinoma	College and above	Workers	No	No	49	1.56	20.1348	1.46	90	544	0
72	48	46-64	female	2.5	2.49	0.52	355	1.84	41.9	1.00402	Low	142.57	Low	4.78846	High	356.426	Low	54.35	Low	0.522088	Low	0.0439141	Low	0 score	T2	N3	M1	IV	Hilum	Adenocarcinoma	High School	Employee	Yes	Yes	54	1.6	21.0938	1.55	90	17	0
73	75	≥65	female	4.54	1.75	0.44	251	2.3	67.8	2.59429	Low	143.429	Low	3.97727	High	651.166	Low	76.55	High	1.14149	Low	0.0339233	Low	0 score	T3	N2	M1	IV	Upper lobe of the lungs	Adenocarcinoma	Elementary and below	Farmers and herdsmen	No	No	59	1.5	26.2222	1.53	90	1004	0
74	64	46-64	male	5.45	1.49	0.5	365	40.84	55.3	3.65772	High	244.966	High	2.98	Low	1335.07	High	62.75	Low	1.82886	Low	0.738517	High	1 score	T2	N0	M0	I	Upper lobe of the lungs	Squamous Carcinoma	Middle School	Farmers and herdsmen	Yes	Yes	60	1.7	20.7612	1.69	90	420	0
75	59	46-64	male	3.92	1.93	0.5	458	7.22	54.9	2.03109	Low	237.306	High	3.86	High	930.238	High	64.55	High	1.01554	Low	0.131512	Low	0 score	T2	N2	M1	IV	Lower lobe of the lungs	Adenocarcinoma	College and above	Retired	Yes	No	60	1.68	21.2585	1.71	90	471	1
76	73	≥65	male	4.96	1.59	0.5	340	39.21	39	3.1195	Low	213.836	High	3.18	Low	1060.63	High	46.95	Low	1.55975	Low	1.00538	High	1 score	T3	N2	M1	IV	Bronchial	Adenocarcinoma	Middle School	Farmers and herdsmen	Yes	No	74	1.73	24.7252	1.87	90	541	1
77	55	46-64	male	8.92	1.1	0.9	427	151.5	34.9	8.10909	High	388.182	High	1.22222	Low	3462.58	High	40.4	Low	7.29818	High	4.34097	High	2 score	T2	N3	M1	IV	Lower lobe of the lungs	Adenocarcinoma	Middle School	Farmers and herdsmen	Yes	Yes	75	1.78	23.6713	1.93	90	23	0
78	54	46-64	female	3.21	1.46	0.42	314	10	35.7	2.19863	Low	215.068	High	3.47619	Low	690.37	Low	43	Low	0.923425	Low	0.280112	Low	0 score	T2	N3	M1	IV	Upper lobe of the lungs	Adenocarcinoma	Middle School	Workers	No	No	45	1.5	20	1.36	90	1313	1
79	44	≤45	male	12.92	2.52	1.51	254	34.2	43.6	5.12698	High	100.794	Low	1.66887	Low	1302.25	High	56.2	Low	7.74175	High	0.784404	High	1 score	T2	N2	M1	IV	Hilum	Adenocarcinoma	Middle School	Unemployed	Yes	Yes	60	1.6	23.4375	1.62	90	835	1
80	67	≥65	female	3.71	1.47	0.25	183	1.95	42.8	2.52381	Low	124.49	Low	5.88	High	461.857	Low	50.15	Low	0.630952	Low	0.0455607	Low	0 score	T1	N0	M0	I	Lower lobe of the lungs	Adenocarcinoma	Elementary and below	Others	No	No	55	1.55	22.8928	1.52	100	366	0
81	71	≥65	female	3.12	3.84	0.5	183	5	55.1	0.8125	Low	47.6562	Low	7.68	High	148.688	Low	74.3	High	0.40625	Low	0.0907441	Low	0 score	T2	N2	M1	IV	Lower lobe of the lungs	Adenocarcinoma	Middle School	Retired	No	No	60	1.52	25.9695	1.56	70	632	1
82	75	≥65	male	4.37	1.59	0.49	177	7	56.7	2.74843	Low	111.321	Low	3.2449	Low	486.472	Low	64.65	High	1.34673	Low	0.123457	Low	0 score	T4	N1	M0	III	Lower lobe of the lungs	Squamous Carcinoma	High School	Others	Yes	No	60	1.64	22.3081	1.65	100	478	1
83	59	46-64	male	8.9	0.93	0.14	394	74.24	40.8	9.56989	High	423.656	High	6.64286	High	3770.54	High	45.45	Low	1.33978	Low	1.81961	High	1 score	T4	N3	M1	IV	Middle lobe of the lungs	Squamous Carcinoma	High School	Farmers and herdsmen	Yes	Yes	58	1.74	19.1571	1.72	80	384	1
84	59	46-64	male	4.2	1.74	0.46	264	0.02	62.8	2.41379	Low	151.724	Low	3.78261	Low	637.241	Low	71.5	High	1.11034	Low	0.000318471	Low	0 score	T1	N0	M0	I	Lower lobe of the lungs	Adenocarcinoma	Middle School	Workers	No	No	68	1.68	24.093	1.77	90	2829	0
85	50	46-64	male	5.98	1.68	0.66	468	101	33.7	3.55952	High	278.571	High	2.54545	Low	1665.86	High	42.1	Low	2.34929	High	2.99703	High	2 score	T4	NX	M1	IV	Bronchial	Squamous Carcinoma	Elementary and below	Farmers and herdsmen	Yes	No	80	1.78	25.2493	1.98	90	475	1
86	65	≥65	male	2.88	1.02	0.2	124	9.9	61.3	2.82353	Low	121.569	Low	5.1	High	350.118	Low	66.4	High	0.564706	Low	0.161501	Low	0 score	T4	N2	M1	IV	Upper lobe of the lungs	Adenocarcinoma	Elementary and below	Others	No	No	73	1.7	25.2595	1.84	90	891	0
87	51	46-64	female	2.01	0.79	0.23	201	2.42	65.5	2.5443	Low	254.43	High	3.43478	Low	511.405	Low	69.45	High	0.58519	Low	0.0369466	Low	0 score	T2	N2	M1	IV	Upper lobe of the lungs	Adenocarcinoma	High School	Retired	No	No	57	1.57	23.1247	1.56	90	211	0
88	79	≥65	male	4.64	1.09	0.76	250	5.97	51.6	4.25688	High	229.358	High	1.43421	Low	1064.22	High	57.05	Low	3.23523	High	0.115698	Low	0 score	T4	N2	M1	III	Lower lobe of the lungs	Squamous Carcinoma	Elementary and below	Retired	No	No	78	1.71	26.6749	1.9	90	786	1
89	55	46-64	female	2.1	1.47	0.26	197	0.88	41.6	1.42857	Low	134.014	Low	5.65385	High	281.429	Low	48.95	Low	0.371429	Low	0.0211538	Low	0 score	T4	N1	M0	III	Upper lobe of the lungs	Adenocarcinoma	College and above	Employee	No	No	56	1.62	21.3382	1.58	90	879	0
90	44	≤45	female	9.27	1.92	0.6	446	88.05	32.4	4.82812	High	232.292	High	3.2	Low	2153.34	High	42	Low	2.89688	High	2.71759	High	2 score	T4	N2	M1	IV	Lower lobe of the lungs	Adenocarcinoma	College and above	Workers	No	No	54	1.62	20.5761	1.56	100	43	1
91	79	≥65	male	3.18	1.77	0.39	108	0.5	61.5	1.79661	Low	61.0169	Low	4.53846	High	194.034	Low	70.35	High	0.700678	Low	0.00813008	Low	0 score	T1	N2	M1	IV	Lower lobe of the lungs	Adenocarcinoma	Elementary and below	Retired	Yes	Yes	74	1.68	26.2188	1.83	80	1782	1
92	77	≥65	male	3.4	1.1	0.44	265	5	54.5	3.09091	Low	240.909	High	2.5	Low	819.091	Low	60	Low	1.36	Low	0.0917431	Low	0 score	T2	N0	M0	II	Upper lobe of the lungs	Squamous Carcinoma	High School	Employee	Yes	Yes	68	1.65	24.977	1.74	90	1149	0
93	84	≥65	male	6.89	1.29	0.79	174	9	53.4	5.34109	High	134.884	Low	1.63291	Low	929.349	High	59.85	Low	4.21946	High	0.168539	Low	0 score	T4	N2	M1	IV	Upper lobe of the lungs	Squamous Carcinoma	Elementary and below	Workers	Yes	No	62	1.7	21.4533	1.71	90	357	1
94	74	≥65	female	4.54	1.6	0.74	263	43.69	39.3	2.8375	Low	164.375	Low	2.16216	Low	746.263	Low	47.3	Low	2.09975	High	1.1117	High	1 score	T3	N1	M0	III	Bronchial	Adenocarcinoma	College and above	Retired	No	No	75	1.6	29.2969	1.78	90	876	1
95	76	≥65	male	9.82	0.91	1	394	70.09	45.9	10.7912	High	432.967	High	0.91	Low	4251.74	High	50.45	Low	10.7912	High	1.52702	High	1 score	T4	N2	M1	IV	Upper lobe of the lungs	Squamous Carcinoma	High School	Retired	Yes	Yes	51	1.71	17.4413	1.58	90	433	1
96	54	46-64	male	5.68	2.19	0.57	229	87.44	57.4	2.59361	Low	104.566	Low	3.84211	Low	593.936	Low	68.35	High	1.47836	Low	1.52334	High	1 score	T4	N2	M1	IV	Upper lobe of the lungs	Adenocarcinoma	High School	Self-employed	Yes	No	75	1.8	23.1481	1.94	100	957	1
97	79	≥65	male	41.2	1.98	2.2	410	34	33.06	20.8081	High	207.071	High	0.9	Low	8531.31	High	42.96	Low	45.7778	High	1.02843	High	2 score	T4	N3	M1	IV	Upper lobe of the lungs	Squamous Carcinoma	Middle School	Retired	Yes	Yes	76	1.7	26.2976	1.87	80	20	1
98	75	≥65	male	1.89	1.51	0.25	161	4.91	40.96	1.25166	Low	106.623	Low	6.04	High	201.517	Low	48.51	Low	0.312914	Low	0.119873	Low	0 score	T4	N2	M1	IV	Hilum	Squamous Carcinoma	Middle School	Others	Yes	Yes	78	1.65	28.6501	1.85	90	2	0
99	70	≥65	male	6.19	1.4	0.52	335	4.54	42.7	4.42143	High	239.286	High	2.69231	Low	1481.18	High	49.7	Low	2.29914	High	0.106323	Low	0 score	T2	N0	M1	IV	Lower lobe of the lungs	Adenocarcinoma	High School	Others	No	No	58	1.63	21.83	1.62	90	1614	0
100	57	46-64	female	5.14	2.3	0.63	254	8.58	42.1	2.23478	Low	110.435	Low	3.65079	Low	567.635	Low	53.6	Low	1.40791	Low	0.2038	Low	0 score	T4	N3	M0	IV	Lower lobe of the lungs	Adenocarcinoma	Middle School	Employee	No	No	77	1.66	27.9431	1.85	90	307	1
101	66	≥65	male	5.14	1.58	0.58	278	8	57.9	3.25316	Low	175.949	Low	2.72414	Low	904.38	High	65.8	High	1.88684	High	0.138169	Low	0 score	T2	N2	M1	IV	Upper lobe of the lungs	Adenocarcinoma	Middle School	Others	Yes	Yes	73	1.67	26.1752	1.81	90	749	1
102	64	46-64	female	3.33	2.27	0.66	196	1.62	37.64	1.46696	Low	86.3436	Low	3.43939	Low	287.524	Low	48.99	Low	0.968194	Low	0.0430393	Low	0 score	T1	N0	M0	I	Upper lobe of the lungs	Adenocarcinoma	Elementary and below	Farmers and herdsmen	No	No	81	1.61	31.2488	1.85	90	185	0
103	54	46-64	male	5.99	2.87	0.65	343	6.06	52.5	2.08711	Low	119.512	Low	4.41538	High	715.878	Low	66.85	High	1.35662	Low	0.115429	Low	0 score	T4	N2	M0	III	Upper lobe of the lungs	Squamous Carcinoma	College and above	Retired	Yes	Yes	76	1.82	22.9441	1.96	90	2409	0
104	65	≥65	male	4.26	1.43	0.72	195	5	36.7	2.97902	Low	136.364	Low	1.98611	Low	580.909	Low	43.85	Low	2.1449	High	0.13624	Low	0 score	T4	N0	M1	IV	Upper lobe of the lungs	Adenocarcinoma	College and above	Others	No	Yes	80	1.77	25.5354	1.97	90	1378	0
105	72	≥65	female	12.94	1.39	0.6	158	75	28.48	9.30935	High	113.669	Low	2.31667	Low	1470.88	High	35.43	Low	5.58561	High	2.63343	High	2 score	T4	N3	M1	IV	Lower lobe of the lungs	Adenocarcinoma	High School	Retired	No	No	48	1.63	18.0662	1.49	90	656	1
106	53	46-64	male	2.36	1.48	0.34	177	2.2	45.5	1.59459	Low	119.595	Low	4.35294	High	282.243	Low	52.9	Low	0.542162	Low	0.0483516	Low	0 score	T1	N0	M0	I	Lower lobe of the lungs	Adenocarcinoma	Middle School	Farmers and herdsmen	No	No	71	1.7	24.5675	1.82	90	1236	1
107	53	46-64	female	4.02	0.64	0.53	168	12	35.85	6.28125	High	262.5	High	1.20755	Low	1055.25	High	39.05	Low	3.32906	High	0.334728	High	1 score	T4	N3	M1	IV	Upper lobe of the lungs	Adenocarcinoma	Middle School	Others	No	No	57	1.55	23.7253	1.55	80	1305	1
108	56	46-64	female	2.77	1.23	0.27	247	13.13	56.6	2.25203	Low	200.813	High	4.55556	High	556.252	Low	62.75	Low	0.608049	Low	0.231979	Low	1 score	T2	NX	M1	IV	Lower lobe of the lungs	Adenocarcinoma	Middle School	Farmers and herdsmen	No	No	60	1.58	24.0346	1.6	90	208	0
109	55	46-64	female	4.95	2.45	0.41	241	4.1	37.71	2.02041	Low	98.3673	Low	5.97561	High	486.918	Low	49.96	Low	0.828367	Low	0.108724	Low	0 score	T1	N0	M0	I	Upper lobe of the lungs	Adenocarcinoma	College and above	Institutionalized	No	No	51	1.6	19.9219	1.51	100	316	0
110	56	46-64	male	10.04	0.65	0.69	599	288	25	15.4462	High	921.538	High	0.942029	Low	9252.25	High	28.25	Low	10.6578	High	11.52	High	2 score	T4	N2	M1	IV	Lower lobe of the lungs	Squamous Carcinoma	Elementary and below	Farmers and herdsmen	Yes	Yes	53	1.6	20.7031	1.53	70	302	0
111	45	≤45	female	4.49	1.48	0.25	381	0.65	48.3	3.03378	Low	257.432	High	5.92	High	1155.87	High	55.7	Low	0.758446	Low	0.0134576	Low	0 score	T1	N0	M0	I	Upper lobe of the lungs	Adenocarcinoma	High School	Others	No	No	73	1.65	26.8136	1.8	100	434	0
112	58	46-64	female	2.98	1.6	0.34	248	2.2	66.3	1.8625	Low	155	Low	4.70588	High	461.9	Low	74.3	High	0.63325	Low	0.0331825	Low	0 score	T2	N2	M0	III	Middle lobe of the lungs	Squamous Carcinoma	High School	Employee	No	No	61	1.55	25.3902	1.59	90	622	1
113	37	≤45	male	4.53	1.01	0.49	244	52.51	42.3	4.48515	High	241.584	High	2.06122	Low	1094.38	High	47.35	Low	2.19772	High	1.24137	High	1 score	T4	N3	M1	IV	Hilum	Adenocarcinoma	College and above	Unemployed	Yes	Yes	83	1.88	23.4835	2.09	90	934	0
114	77	≥65	male	1.79	1.41	0.21	110	0.8	60.2	1.2695	Low	78.0142	Low	6.71429	High	139.645	Low	67.25	High	0.266596	Low	0.013289	Low	0 score	T1	N0	M0	I	Upper lobe of the lungs	Adenocarcinoma	Middle School	Others	Yes	No	80	1.68	28.3447	1.89	90	1408	1
115	66	≥65	male	6.16	1.61	0.72	394	8.86	57.9	3.82609	High	244.72	High	2.23611	Low	1507.48	High	65.95	High	2.75478	High	0.153022	Low	0 score	T3	NX	M1	IV	Upper lobe of the lungs	Adenocarcinoma	Middle School	Farmers and herdsmen	Yes	No	80	1.7	27.6817	1.9	100	936	0
116	67	≥65	male	4.81	1.71	0.82	262	7	40.2	2.81287	Low	153.216	Low	2.08537	Low	736.971	Low	48.75	Low	2.30655	High	0.174129	Low	0 score	T4	N2	M0	III	Bronchial	Squamous Carcinoma	Middle School	Institutionalized	Yes	No	78	1.7	26.9896	1.89	90	1251	0
117	64	46-64	female	2.56	1.45	0.32	252	5	35.4	1.76552	Low	173.793	Low	4.53125	High	444.91	Low	42.65	Low	0.564966	Low	0.141243	Low	0 score	T4	N3	M1	IV	Lower lobe of the lungs	Adenocarcinoma	College and above	Others	No	No	58	1.65	21.3039	1.63	90	1436	0
118	51	46-64	male	4.8	1.34	0.33	271	6	42	3.58209	High	202.239	High	4.06061	High	970.746	High	48.7	Low	1.18209	Low	0.142857	Low	0 score	T3	N0	M0	II	Lower lobe of the lungs	Squamous Carcinoma	College and above	Institutionalized	Yes	No	80	1.7	27.6817	1.91	90	1521	0
119	59	46-64	female	2.75	1.28	0.26	253	37	62.7	2.14844	Low	197.656	High	4.92308	High	543.555	Low	69.1	High	0.558594	Low	0.590112	High	1 score	T1	N0	M0	I	Middle lobe of the lungs	Adenocarcinoma	College and above	Others	No	No	55	1.7	19.0311	1.63	100	1736	0
120	65	≥65	female	3.4	1.44	0.34	308	1.95	64.5	2.36111	Low	213.889	High	4.23529	High	727.222	Low	71.7	High	0.802778	Low	0.0302326	Low	0 score	T4	N3	M1	IV	Upper lobe of the lungs	Adenocarcinoma	Middle School	Unemployed	No	No	69	1.65	25.3444	1.76	90	663	0
121	82	≥65	male	6.51	0.68	0.66	212	12	38.8	9.57353	High	311.765	High	1.0303	Low	2029.59	High	42.2	Low	6.31853	High	0.309278	Low	1 score	T3	N2	M0	III	Upper lobe of the lungs	Squamous Carcinoma	Elementary and below	Workers	No	No	65	1.67	23.3067	1.73	90	11	1
122	81	≥65	male	8.09	1.19	0.77	368	254.55	19.18	6.79832	High	309.244	High	1.54545	Low	2501.78	High	25.13	Low	5.23471	High	13.2716	High	2 score	T1	NX	M1	IV	Upper lobe of the lungs	Adenocarcinoma	Middle School	Retired	Yes	Yes	78	1.77	24.9	1.995	90	391	1
123	59	46-64	male	4.29	1.32	0.46	230	2.53	55.8	3.25	Low	174.242	Low	2.86957	Low	747.5	Low	62.4	Low	1.495	Low	0.0453405	Low	0 score	T4	N3	M0	III	Upper lobe of the lungs	Squamous Carcinoma	High School	Retired	Yes	Yes	60	1.62	22.8624	1.62	90	856	1
124	76	≥65	male	4.39	1.36	0.54	188	6.53	46.9	3.22794	Low	138.235	Low	2.51852	Low	606.853	Low	53.7	Low	1.74309	Low	0.139232	Low	0 score	T3	N3	M1	IV	Lower lobe of the lungs	Adenocarcinoma	High School	Institutionalized	Yes	No	85	1.78	26.8274	2.03	90	823	1
125	71	≥65	female	6.61	1.3	0.51	356	134.84	37.1	5.08462	High	273.846	High	2.54902	Low	1810.12	High	43.6	Low	2.59315	High	3.6345	High	1 score	T4	N3	M1	IV	Upper lobe of the lungs	Adenocarcinoma	Elementary and below	Retired	No	No	55	1.54	23.1911	1.52	80	5	0
126	61	46-64	male	5.46	2.06	0.54	270	5.43	45.6	2.65049	Low	131.068	Low	3.81481	Low	715.631	Low	55.9	Low	1.43126	Low	0.119079	Low	0 score	T2	N3	M1	IV	Upper lobe of the lungs	Adenocarcinoma	High School	Retired	Yes	No	71	1.67	25.4581	1.79	90	1257	1
127	50	46-64	female	4.21	1.29	0.49	334	4.12	43.4	3.26357	Low	258.915	High	2.63265	Low	1090.03	High	49.85	Low	1.59915	Low	0.0949309	Low	0 score	T3	N2	M0	III	Middle lobe of the lungs	Adenocarcinoma	Middle School	Employee	No	No	92	1.66	33.3866	1.99	90	2342	1
128	71	≥65	male	2.89	0.7	0.29	155	2.5	39.9	4.12857	High	221.429	High	2.41379	Low	639.929	Low	43.4	Low	1.19729	Low	0.0626566	Low	0 score	T2	N0	M0	IV	Upper lobe of the lungs	Adenocarcinoma	Middle School	Retired	No	No	58	1.65	21.3039	1.63	90	1444	0
129	53	46-64	male	5.95	2.06	0.4	178	6	56.3	2.88835	Low	86.4078	Low	5.15	High	514.126	Low	66.6	High	1.15534	Low	0.106572	Low	0 score	T2	N2	M0	III	Middle lobe of the lungs	Squamous Carcinoma	Middle School	Farmers and herdsmen	Yes	No	59	1.65	21.6713	1.64	100	511	0
130	52	46-64	female	5.95	1.59	0.52	396	14.84	44.9	3.74214	High	249.057	High	3.05769	Low	1481.89	High	52.85	Low	1.94591	High	0.330512	High	1 score	T4	N3	M1	IV	Lower lobe of the lungs	Adenocarcinoma	High School	Self-employed	No	No	53.7	1.55	22.3517	1.51	90	2215	1
131	57	46-64	male	2.5	2.01	0.62	214	8	61.3	1.24378	Low	106.468	Low	3.24194	Low	266.169	Low	71.35	High	0.771144	Low	0.130506	Low	0 score	T3	N2	M0	III	Upper lobe of the lungs	Squamous Carcinoma	Middle School	Workers	Yes	Yes	86	1.66	31.2092	1.94	90	1409	0
132	76	≥65	female	8.74	1.89	0.92	359	3.28	44.2	4.62434	High	189.947	High	2.05435	Low	1660.14	High	53.65	Low	4.25439	High	0.0742081	Low	0 score	T3	N2	M0	III	Lower lobe of the lungs	Adenocarcinoma	Elementary and below	Workers	No	No	52	1.47	24.064	1.43	90	1116	1
133	63	46-64	male	6.9	1.71	0.74	401	115	29.1	4.03509	High	234.503	High	2.31081	Low	1618.07	High	37.65	Low	2.98596	High	3.95189	High	2 score	T4	N0	M0	III	Upper lobe of the lungs	Squamous Carcinoma	College and above	Employee	Yes	Yes	75	1.74	24.7721	1.89	90	1112	0
134	66	≥65	male	6.69	1.33	0.93	255	100	29.2	5.03008	High	191.729	High	1.43011	Low	1282.67	High	35.85	Low	4.67797	High	3.42466	High	2 score	T2	N2	M1	IV	Upper lobe of the lungs	Adenocarcinoma	Elementary and below	Farmers and herdsmen	Yes	No	76	1.75	24.8163	1.91	80	1532	1
135	61	46-64	male	10.18	0.77	0.82	498	167	26.99	13.2208	High	646.753	High	0.939024	Low	6583.95	High	30.84	Low	10.841	High	6.18748	High	2 score	T4	N2	M1	IV	Upper lobe of the lungs	Squamous Carcinoma	Middle School	Farmers and herdsmen	Yes	No	62	1.67	22.231	1.69	90	316	1
136	82	≥65	male	7.58	1.39	0.94	149	28.11	38.3	5.45324	High	107.194	Low	1.47872	Low	812.532	Low	45.25	Low	5.12604	High	0.733943	High	1 score	T1	N3	M1	IV	Lower lobe of the lungs	Adenocarcinoma	College and above	Others	Yes	Yes	74	1.76	23.8895	1.9	100	14	0
137	73	≥65	male	9.98	2.05	1.2	250	24.46	41.8	4.86829	High	121.951	Low	1.70833	Low	1217.07	High	52.05	Low	5.84195	High	0.585167	High	1 score	T4	N2	M1	IV	Upper lobe of the lungs	Squamous Carcinoma	Elementary and below	Workers	Yes	No	45	1.5	20	1.36	80	20	1
138	67	≥65	male	6.71	2.14	0.78	394	21.82	40.9	3.13551	Low	184.112	High	2.74359	Low	1235.39	High	51.6	Low	2.4457	High	0.533496	High	1 score	T2	N3	M1	IV	Upper lobe of the lungs	Adenocarcinoma	High School	Workers	Yes	Yes	66	1.63	24.841	1.71	90	782	1
139	71	≥65	male	2.88	1.93	0.31	246	112	33.2	1.49223	Low	127.461	Low	6.22581	High	367.088	Low	42.85	Low	0.462591	Low	3.37349	High	2 score	T4	N0	M0	IV	Upper lobe of the lungs	Squamous Carcinoma	Middle School	Workers	No	No	68	1.7	23.5294	1.78	90	949	1
140	43	≤45	male	4.91	0.47	0.62	295	7	38.2	10.4468	High	627.66	High	0.758065	Low	3081.81	High	40.55	Low	6.47702	High	0.183246	Low	0 score	T3	N3	M0	III	Middle lobe of the lungs	Squamous Carcinoma	College and above	Employee	Yes	Yes	78	1.83	23.2912	1.99	100	917	0
141	79	≥65	male	2.59	1.21	0.4	221	6.35	54.8	2.1405	Low	182.645	High	3.025	Low	473.05	Low	60.85	Low	0.856198	Low	0.115876	Low	0 score	T2	N2	M1	IV	Hilum	Squamous Carcinoma	High School	Employee	Yes	Yes	65	1.67	23.3067	1.73	80	692	0
142	56	46-64	male	6.38	1.53	0.69	189	0.81	60.7	4.16993	High	123.529	Low	2.21739	Low	788.118	Low	68.35	High	2.87725	High	0.0133443	Low	0 score	T2	N0	M0	I	Middle lobe of the lungs	Squamous Carcinoma	High School	Farmers and herdsmen	Yes	No	51	1.56	20.9566	1.48	90	640	0
143	65	≥65	male	5.07	1.62	0.5	361	1.5	61.5	3.12963	Low	222.84	High	3.24	Low	1129.8	High	69.6	High	1.56481	Low	0.0243902	Low	0 score	T3	N2	M1	IV	Upper lobe of the lungs	Adenocarcinoma	Middle School	Others	Yes	Yes	63	1.64	23.4236	1.68	80	534	0
144	33	≤45	male	5.47	1.37	0.57	201	5.6	35.4	3.9927	High	146.715	Low	2.40351	Low	802.533	Low	42.25	Low	2.27584	High	0.158192	Low	0 score	T4	N1	M1	IV	Lower lobe of the lungs	Adenocarcinoma	College and above	Institutionalized	No	No	85	1.82	25.6612	2.06	90	680	0
145	65	≥65	male	3.46	1.55	0.29	179	1.27	42.9	2.23226	Low	115.484	Low	5.34483	High	399.574	Low	50.65	Low	0.647355	Low	0.0296037	Low	0 score	T4	N2	M0	III	Middle lobe of the lungs	Adenocarcinoma	Middle School	Farmers and herdsmen	No	Yes	84	1.7	29.0657	1.95	90	1126	0
146	52	46-64	male	6.32	2.56	0.14	311	99	46.5	2.46875	Low	121.484	Low	18.2857	High	767.781	Low	59.3	Low	0.345625	Low	2.12903	High	1 score	T4	N3	M1	IV	Lower lobe of the lungs	Adenocarcinoma	College and above	Institutionalized	Yes	Yes	70	1.65	25.7117	1.77	90	1756	1
147	51	46-64	male	12.64	2	2.61	282	0.87	44.9	6.32	High	141	Low	0.766284	Low	1782.24	High	54.9	Low	16.4952	High	0.0193764	Low	0 score	T2	N2	M1	IV	Lower lobe of the lungs	Adenocarcinoma	High School	Workers	Yes	Yes	101	1.73	33.7465	2.14	90	1129	0
148	63	46-64	female	9.38	0.8	0.71	296	27.25	55.4	11.725	High	370	High	1.12676	Low	3470.6	High	59.4	Low	8.32475	High	0.491877	High	1 score	T4	N2	M1	IV	Lower lobe of the lungs	Adenocarcinoma	Elementary and below	Retired	No	No	42	1.5	18.6667	1.33	90	407	0
149	68	≥65	female	3.13	1.12	0.39	201	3.71	43.8	2.79464	Low	179.464	High	2.87179	Low	561.723	Low	49.4	Low	1.08991	Low	0.0847032	Low	0 score	T2	N3	M1	IV	Lower lobe of the lungs	Adenocarcinoma	Elementary and below	Retired	No	No	66	1.52	28.5665	1.62	90	645	1
150	57	46-64	male	2.88	1.18	0.44	167	17.31	58.2	2.44068	Low	141.525	Low	2.68182	Low	407.593	Low	64.1	High	1.0739	Low	0.297423	Low	1 score	T1	N2	M0	III	Upper lobe of the lungs	Adenocarcinoma	College and above	Retired	Yes	Yes	79	1.74	26.0933	1.93	90	152	0
151	66	≥65	male	3.33	1.54	0.47	180	0.69	59.9	2.16234	Low	116.883	Low	3.2766	Low	389.221	Low	67.6	High	1.0163	Low	0.0115192	Low	0 score	T1	N1	M0	II	Lower lobe of the lungs	Squamous Carcinoma	College and above	Others	Yes	No	73	1.77	23.3011	1.82	90	1003	0
152	65	≥65	male	2.38	1.06	0.25	242	1.41	45.1	2.24528	Low	228.302	High	4.24	High	543.358	Low	50.4	Low	0.561321	Low	0.0312639	Low	0 score	T1	N2	M1	IV	Upper lobe of the lungs	Adenocarcinoma	Middle School	Workers	Yes	No	66.5	1.65	24.4261	1.73	90	419	0
153	56	46-64	male	5	2.98	0.58	327	2.98	52.6	1.67785	Low	109.732	Low	5.13793	High	548.658	Low	67.5	High	0.973154	Low	0.056654	Low	0 score	T4	N2	M1	IV	Hilum	Squamous Carcinoma	Elementary and below	Others	Yes	No	62	1.72	20.9573	1.73	90	185	0
154	61	46-64	male	5.03	0.81	0.46	202	52.4	37.29	6.20988	High	249.383	High	1.76087	Low	1254.4	High	41.34	Low	2.85654	High	1.4052	High	1 score	T3	N2	M1	IV	Upper lobe of the lungs	Adenocarcinoma	Middle School	Retired	Yes	No	79	1.7	27.3356	1.9	90	560	1
155	68	≥65	male	1.31	1.81	0.34	142	98.36	41.2	0.723757	Low	78.453	Low	5.32353	High	102.773	Low	50.25	Low	0.246077	Low	2.38738	High	1 score	T1	N0	M0	I	Upper lobe of the lungs	Squamous Carcinoma	Elementary and below	Others	Yes	No	51	1.68	18.0697	1.56	90	1282	1
156	58	46-64	male	3.75	1.1	0.32	229	9.37	42.98	3.40909	Low	208.182	High	3.4375	Low	780.682	Low	48.48	Low	1.09091	Low	0.218008	Low	0 score	T4	N3	M1	IV	Hilum	Squamous Carcinoma	High School	Farmers and herdsmen	Yes	Yes	84	1.74	27.7447	1.98	90	166	0
157	74	≥65	male	5.93	1.5	0.26	440	81.18	32.6	3.95333	High	293.333	High	5.76923	High	1739.47	High	40.1	Low	1.02787	Low	2.49018	High	2 score	T2	N2	M0	IV	Hilum	Squamous Carcinoma	High School	Retired	Yes	Yes	70	1.6	27.3438	1.73	90	487	1
158	49	46-64	male	4.82	1.76	0.46	192	186.11	47.1	2.73864	Low	109.091	Low	3.82609	Low	525.818	Low	55.9	Low	1.25977	Low	3.95138	High	1 score	T1	N0	M0	I	Upper lobe of the lungs	Adenocarcinoma	College and above	Employee	No	No	75	1.7	25.9516	1.86	90	714	0
159	61	46-64	male	8.08	2.2	0.72	286	156.38	47.2	3.67273	High	130	Low	3.05556	Low	1050.4	High	58.2	Low	2.64436	High	3.31314	High	1 score	T2	N3	M0	III	Hilum	Squamous Carcinoma	Middle School	Retired	Yes	No	65	1.65	23.8751	1.71	90	94	1
160	66	≥65	female	8.05	1.16	0.68	170	24.7	36.4	6.93966	High	146.552	Low	1.70588	Low	1179.74	High	42.2	Low	4.71897	High	0.678571	High	1 score	T3	N3	M1	IV	Lower lobe of the lungs	Adenocarcinoma	Elementary and below	Others	Yes	No	82	1.51	35.9633	1.77	90	442	1
161	50	46-64	male	7.43	2.17	0.54	341	2.65	61.4	3.42396	High	157.143	Low	4.01852	High	1167.57	High	72.25	High	1.84894	Low	0.0431596	Low	0 score	T2	N2	M0	III	Lower lobe of the lungs	Adenocarcinoma	High School	Workers	Yes	No	61	1.65	22.4059	1.67	90	1322	0
162	63	46-64	female	3.4	1.69	0.36	289	1.8	40.6	2.01183	Low	171.006	Low	4.69444	High	581.42	Low	49.05	Low	0.72426	Low	0.044335	Low	0 score	T1	N0	M0	I	Upper lobe of the lungs	Adenocarcinoma	College and above	Retired	No	No	71	1.6	27.7344	1.74	100	607	0
163	80	≥65	male	11.47	1.36	1.42	378	13.73	28.9	8.43382	High	277.941	High	0.957746	Low	3187.99	High	35.7	Low	11.976	High	0.475087	High	2 score	T4	N3	M1	IV	Middle lobe of the lungs	Squamous Carcinoma	Elementary and below	Retired	Yes	No	70	1.75	22.8571	1.84	90	1097	1
164	77	≥65	male	4.17	1.04	0.51	172	19.1	57.6	4.00962	High	165.385	Low	2.03922	Low	689.654	Low	62.8	Low	2.0449	High	0.331597	High	1 score	T4	N0	M1	IV	Upper lobe of the lungs	Adenocarcinoma	High School	Retired	Yes	Yes	75	1.67	26.8923	1.82	90	559	0
165	53	46-64	male	7.34	2.12	0.72	483	9.36	43.1	3.46226	High	227.83	High	2.94444	Low	1672.27	High	53.7	Low	2.49283	High	0.217169	Low	0 score	T4	N2	M1	IV	Upper lobe of the lungs	Adenocarcinoma	College and above	Workers	Yes	No	83	1.65	30.4867	1.9	90	1696	1
166	57	46-64	female	3.02	1.58	0.32	283	15.04	58.3	1.91139	Low	179.114	Low	4.9375	High	540.924	Low	66.2	High	0.611646	Low	0.257976	Low	1 score	T2	N0	M0	I	Upper lobe of the lungs	Adenocarcinoma	College and above	Institutionalized	No	No	70	1.6	27.3438	1.73	100	1087	0
167	76	≥65	male	4.89	2.25	0.58	225	15.5	51.6	2.17333	Low	100	Low	3.87931	High	489	Low	62.85	Low	1.26053	Low	0.300388	Low	1 score	T2	N2	M1	IV	Upper lobe of the lungs	Squamous Carcinoma	College and above	Retired	Yes	No	80	1.7	27.6817	1.91	90	261	0
168	59	46-64	female	3.3	3.35	0.39	295	2.14	57.4	0.985075	Low	88.0597	Low	8.58974	High	290.597	Low	74.15	High	0.384179	Low	0.0372822	Low	0 score	T2	N0	M0	I	Lower lobe of the lungs	Adenocarcinoma	Elementary and below	Farmers and herdsmen	No	No	67	1.65	24.6097	1.73	90	347	0
169	48	46-64	female	7.11	0.61	0.54	232	69.16	25.6	11.6557	High	380.328	High	1.12963	Low	2704.13	High	28.65	Low	6.2941	High	2.70156	High	2 score	T4	N3	M1	IV	Upper lobe of the lungs	Adenocarcinoma	Middle School	Employee	No	No	65	1.5	28.8889	1.6	90	63	0
170	57	46-64	female	4.39	0.94	0.19	267	2.18	40.6	4.67021	High	284.043	High	4.94737	High	1246.95	High	45.3	Low	0.88734	Low	0.0536946	Low	0 score	T2	N0	M1	IV	Upper lobe of the lungs	Adenocarcinoma	College and above	Retired	No	No	73	1.62	27.8159	1.8	70	831	0
171	70	≥65	male	4.89	0.6	0.25	247	22.27	34	8.15	High	411.667	High	2.4	Low	2013.05	High	37	Low	2.0375	High	0.655	High	2 score	T3	N2	M0	III	Middle lobe of the lungs	Adenocarcinoma	Middle School	Retired	No	No	81	1.68	28.699	1.9	90	756	1
172	62	46-64	male	2.92	0.84	0.17	156	2.3	43.85	3.47619	High	185.714	High	4.94118	High	542.286	Low	48.05	Low	0.590952	Low	0.0524515	Low	0 score	T1	N0	M0	I	Upper lobe of the lungs	Adenocarcinoma	High School	Retired	Yes	Yes	68	1.7	23.5294	1.78	90	1198	0
173	73	≥65	male	3.19	2.91	0.64	238	0.69	39.6	1.09622	Low	81.7869	Low	4.54688	High	260.9	Low	54.15	Low	0.701581	Low	0.0174242	Low	0 score	T4	N3	M1	IV	Lower lobe of the lungs	Adenocarcinoma	College and above	Retired	Yes	Yes	66	1.65	24.2424	1.72	90	613	1
174	56	46-64	male	11.81	1.46	0.98	465	52.42	45.2	8.08904	High	318.493	High	1.4898	Low	3761.4	High	52.5	Low	7.92726	High	1.15973	High	1 score	T3	N3	M1	IV	Lower lobe of the lungs	Squamous Carcinoma	Middle School	Farmers and herdsmen	Yes	No	67	1.67	24.0238	1.75	90	1089	0
175	77	≥65	female	3.43	1.7	0.51	192	11.36	43.5	2.01765	Low	112.941	Low	3.33333	Low	387.388	Low	52	Low	1.029	Low	0.261149	Low	1 score	T2	N0	M0	II	Lower lobe of the lungs	Adenocarcinoma	Elementary and below	Unemployed	No	No	55	1.5	24.4444	1.49	100	48	0
176	63	46-64	female	10.38	2.21	0.7	292	33.9	40.9	4.69683	High	132.127	Low	3.15714	Low	1371.48	High	51.95	Low	3.28778	High	0.828851	High	1 score	T4	N3	M1	IV	Hilum	Adenocarcinoma	College and above	Workers	No	No	60	1.62	22.8624	1.63	90	878	1
177	55	46-64	male	5.24	2.55	0.63	304	17.9	41.4	2.0549	Low	119.216	Low	4.04762	High	624.69	Low	54.15	Low	1.29459	Low	0.432367	High	1 score	T2	N1	M0	II	Hilum	Squamous Carcinoma	High School	Workers	Yes	Yes	60	1.7	20.7612	1.69	90	722	0
178	58	46-64	male	11	1.38	1.17	233	47.42	48.8	7.97101	High	168.841	Low	1.17949	Low	1857.25	High	55.7	Low	9.32609	High	0.971721	High	1 score	T4	N3	M0	III	Upper lobe of the lungs	Squamous Carcinoma	Elementary and below	Self-employed	Yes	No	57	1.68	20.1956	1.64	90	546	1
179	55	46-64	male	3.19	1.21	0.22	238	46.23	52.5	2.63636	Low	196.694	High	5.5	High	627.455	Low	58.55	Low	0.58	Low	0.880571	High	1 score	T4	N2	M0	III	Upper lobe of the lungs	Squamous Carcinoma	Elementary and below	Others	Yes	Yes	79	1.75	25.7959	1.94	90	650	0
180	62	46-64	male	0.79	0.37	0.24	175	13.73	29.7	2.13514	Low	472.973	High	1.54167	Low	373.649	Low	31.55	Low	0.512432	Low	0.46229	High	2 score	T2	N2	M0	III	Upper lobe of the lungs	Adenocarcinoma	Middle School	Farmers and herdsmen	Yes	No	73	1.68	25.86	1.82	90	505	1
181	48	46-64	female	4.51	2.19	0.42	223	0.94	59.7	2.05936	Low	101.826	Low	5.21429	High	459.237	Low	70.65	High	0.864932	Low	0.0157454	Low	0 score	T1	N2	M0	III	Upper lobe of the lungs	Adenocarcinoma	College and above	Workers	No	No	59	1.56	24.2439	1.58	90	221	0
182	64	46-64	female	3.38	1.38	0.36	337	2.1	45.1	2.44928	Low	244.203	High	3.83333	Low	825.406	Low	52	Low	0.881739	Low	0.0465632	Low	0 score	T2	N0	M0	I	Upper lobe of the lungs	Adenocarcinoma	High School	Workers	No	No	54	1.55	22.4766	1.51	90	1248	0
183	60	46-64	male	4.33	2.96	0.62	218	5	45	1.46284	Low	73.6486	Low	4.77419	High	318.899	Low	59.8	Low	0.906959	Low	0.111111	Low	0 score	T4	N2	M1	IV	Upper lobe of the lungs	Adenocarcinoma	Middle School	Retired	Yes	Yes	66	1.69	23.1084	1.75	90	947	1
184	52	46-64	male	3.57	1.27	0.43	152	7	60.6	2.81102	Low	119.685	Low	2.95349	Low	427.276	Low	66.95	High	1.20874	Low	0.115512	Low	0 score	T1	N0	M0	I	Upper lobe of the lungs	Adenocarcinoma	High School	Institutionalized	No	No	73	1.74	24.1115	1.87	90	806	0
185	78	≥65	male	4.74	1.09	0.31	251	2.01	42.9	4.34862	High	230.275	High	3.51613	Low	1091.5	High	48.35	Low	1.34807	Low	0.0468531	Low	0 score	T1	N3	M1	IV	Upper lobe of the lungs	Adenocarcinoma	High School	Workers	Yes	No	57	1.64	21.1927	1.61	80	718	1
186	76	≥65	male	3.84	2.72	0.43	290	1.33	41.3	1.41176	Low	106.618	Low	6.32558	High	409.412	Low	54.9	Low	0.607059	Low	0.0322034	Low	0 score	T2	N0	M0	I	Upper lobe of the lungs	Adenocarcinoma	Elementary and below	Retired	No	No	78	1.69	27.31	1.88	80	1299	0
187	63	46-64	male	9.7	1.35	0.94	264	40.8	34.63	7.18519	High	195.556	High	1.43617	Low	1896.89	High	41.38	Low	6.75407	High	1.17817	High	2 score	T4	N2	M1	IV	Upper lobe of the lungs	Squamous Carcinoma	Middle School	Others	Yes	No	88	1.68	31.1791	1.97	60	466	1
188	72	≥65	male	3.94	1.68	0.7	340	1.58	60.6	2.34524	Low	202.381	High	2.4	Low	797.381	Low	69	High	1.64167	Low	0.0260726	Low	0 score	T4	N2	M1	IV	Bronchial	Adenocarcinoma	College and above	Retired	No	No	84	1.73	28.0664	1.98	90	925	1
189	66	≥65	male	3.6	1.12	0.22	193	2.5	53.2	3.21429	Low	172.321	Low	5.09091	High	620.357	Low	58.8	Low	0.707143	Low	0.0469925	Low	0 score	T1	N0	M1	IV	Lower lobe of the lungs	Adenocarcinoma	Middle School	Workers	No	No	57	1.7	19.7232	1.65	90	1205	0
190	69	≥65	male	3.18	1.7	0.41	266	11.6	59.2	1.87059	Low	156.471	Low	4.14634	High	497.576	Low	67.7	High	0.766941	Low	0.195946	Low	1 score	T3	N3	M1	IV	Lower lobe of the lungs	Squamous Carcinoma	Middle School	Others	No	No	82	1.81	25.0298	2.02	100	1063	0
191	64	46-64	female	3.01	1.46	0.44	285	2.5	59	2.06164	Low	195.205	High	3.31818	Low	587.568	Low	66.3	High	0.907123	Low	0.0423729	Low	0 score	T2	N2	M1	IV	Bronchial	Adenocarcinoma	College and above	Institutionalized	No	No	83	1.61	32.0204	1.87	90	1191	0
192	48	46-64	female	3.21	1.33	0.54	482	43.94	50.7	2.41353	Low	362.406	High	2.46296	Low	1163.32	High	57.35	Low	1.30331	Low	0.866667	High	1 score	T3	N1	M0	III	Upper lobe of the lungs	Squamous Carcinoma	Middle School	Farmers and herdsmen	No	No	60	1.57	24.3418	1.59	100	644	0
193	72	≥65	female	4.29	0.7	0.29	375	22	49	6.12857	High	535.714	High	2.41379	Low	2298.21	High	52.5	Low	1.77729	Low	0.44898	High	1 score	T4	N1	M0	III	Upper lobe of the lungs	Adenocarcinoma	Elementary and below	Farmers and herdsmen	No	No	40	1.5	17.7778	1.3	80	789	1
194	67	≥65	male	2.1	0.83	0.36	135	3.9	60.3	2.53012	Low	162.651	Low	2.30556	Low	341.566	Low	64.45	High	0.910843	Low	0.0646766	Low	0 score	T1	N1	M0	II	Lower lobe of the lungs	Squamous Carcinoma	College and above	Retired	Yes	No	90	1.75	29.3878	2.14	90	22	0
195	75	≥65	female	3.72	2.3	0.38	270	0.18	43.1	1.61739	Low	117.391	Low	6.05263	High	436.696	Low	54.6	Low	0.614609	Low	0.00417633	Low	0 score	T4	NX	M1	IV	Upper lobe of the lungs	Squamous Carcinoma	High School	Retired	No	No	56	1.56	23.0112	1.54	90	678	0
196	78	≥65	female	8.69	1.18	0.61	354	58.85	31.5	7.36441	High	300	High	1.93443	Low	2607	High	37.4	Low	4.49229	High	1.86825	High	2 score	T4	N2	M1	IV	Lower lobe of the lungs	Adenocarcinoma	Elementary and below	Farmers and herdsmen	No	No	57	1.5	25.3333	1.51	70	512	1
197	77	≥65	male	3.59	1.29	0.33	165	5.6	41.7	2.78295	Low	127.907	Low	3.90909	High	459.186	Low	48.15	Low	0.918372	Low	0.134293	Low	0 score	T1	N0	M0	I	Upper lobe of the lungs	Squamous Carcinoma	High School	Retired	Yes	Yes	85	1.77	27.1314	2.02	90	2403	0
198	65	≥65	male	5.55	1.77	0.43	219	2.45	39.8	3.13559	Low	123.729	Low	4.11628	High	686.695	Low	48.65	Low	1.34831	Low	0.0615578	Low	0 score	T4	N0	M0	III	Middle lobe of the lungs	Adenocarcinoma	High School	Others	Yes	Yes	72	1.7	24.9135	1.83	90	734	0
199	53	46-64	male	8.66	2.14	0.95	364	60	52.2	4.04673	High	170.093	Low	2.25263	Low	1473.01	High	62.9	Low	3.84439	High	1.14943	High	1 score	T4	N3	M1	IV	Middle lobe of the lungs	Adenocarcinoma	High School	Farmers and herdsmen	Yes	Yes	61	1.59	24.1288	1.62	80	559	1
200	62	46-64	male	3.13	2.85	0.45	210	6.81	39.6	1.09825	Low	73.6842	Low	6.33333	High	230.632	Low	53.85	Low	0.494211	Low	0.17197	Low	0 score	T3	N3	M0	III	Upper lobe of the lungs	Squamous Carcinoma	Elementary and below	Farmers and herdsmen	Yes	No	94	1.75	30.6939	2.09	90	1010	1
201	69	≥65	male	5.36	1.33	0.65	180	11.96	36.3	4.03008	High	135.338	Low	2.04615	Low	725.414	Low	42.95	Low	2.61955	High	0.329477	High	1 score	T2	N2	M0	III	Upper lobe of the lungs	Adenocarcinoma	Middle School	Others	Yes	No	90	1.7	31.1419	2.01	100	113	0
202	76	≥65	male	5.5	1.48	0.8	204	11.45	44	3.71622	High	137.838	Low	1.85	Low	758.108	Low	51.4	Low	2.97297	High	0.260227	Low	1 score	T1	N0	M0	I	Upper lobe of the lungs	Adenocarcinoma	Middle School	Workers	Yes	Yes	50.5	1.61	19.4823	1.51	80	23	1
203	70	≥65	male	5.39	1.19	0.78	560	17.62	53.8	4.52941	High	470.588	High	1.52564	Low	2536.47	High	59.75	Low	3.53294	High	0.327509	High	1 score	T3	N3	M1	IV	Upper lobe of the lungs	Adenocarcinoma	College and above	Others	Yes	Yes	57	1.65	20.9366	1.62	90	126	1
204	71	≥65	male	4.22	1.41	0.28	276	10	58.3	2.99291	Low	195.745	High	5.03571	High	826.043	Low	65.35	High	0.838014	Low	0.171527	Low	0 score	T3	N0	M0	II	Lower lobe of the lungs	Squamous Carcinoma	High School	Workers	Yes	No	68	1.7	23.5294	1.78	100	1246	0
205	50	46-64	female	3.75	1.26	0.34	560	41.79	32.1	2.97619	Low	444.444	High	3.70588	Low	1666.67	High	38.4	Low	1.0119	Low	1.30187	High	2 score	T4	N3	M1	IV	Hilum	Adenocarcinoma	Elementary and below	Farmers and herdsmen	No	No	48	1.52	20.7756	1.42	90	228	0
206	65	≥65	female	3.25	1.65	0.4	179	0.17	63.3	1.9697	Low	108.485	Low	4.125	High	352.576	Low	71.55	High	0.787879	Low	0.00268562	Low	0 score	T1	N0	M0	I	Lower lobe of the lungs	Adenocarcinoma	College and above	Retired	No	No	55	1.6	21.4844	1.56	90	463	0
207	48	46-64	female	7.53	1.03	0.76	180	0.36	59.4	7.31068	High	174.757	Low	1.35526	Low	1315.92	High	64.55	High	5.55612	High	0.00606061	Low	0 score	T1	N0	M0	I	Middle lobe of the lungs	Adenocarcinoma	College and above	Others	No	No	60	1.7	20.7612	1.69	90	1558	0
208	64	46-64	male	5.11	2.17	0.51	251	0.49	60.5	2.35484	Low	115.668	Low	4.2549	High	591.065	Low	71.35	High	1.20097	Low	0.00809917	Low	0 score	T2	N0	M0	I	Upper lobe of the lungs	Adenocarcinoma	Middle School	Retired	Yes	Yes	84	1.82	25.3593	2.05	90	870	1
209	56	46-64	female	2.07	1.89	0.23	284	2.3	63.8	1.09524	Low	150.265	Low	8.21739	High	311.048	Low	73.25	High	0.251905	Low	0.0360502	Low	0 score	T1	N2	M0	III	Upper lobe of the lungs	Adenocarcinoma	College and above	Employee	No	No	65	1.68	23.03	1.73	90	1329	0
210	81	≥65	male	5.18	0.93	0.52	208	233.95	35.4	5.56989	High	223.656	High	1.78846	Low	1158.54	High	40.05	Low	2.89634	High	6.60876	High	1 score	T4	N0	M1	IV	Lower lobe of the lungs	Squamous Carcinoma	High School	Unemployed	Yes	Yes	52	1.56	21.3675	1.49	80	226	0
211	69	≥65	male	7.44	1.06	0.94	364	147.31	49.2	7.01887	High	343.396	High	1.12766	Low	2554.87	High	54.5	Low	6.59774	High	2.99411	High	1 score	T2	N3	M0	III	Upper lobe of the lungs	Squamous Carcinoma	Elementary and below	Unemployed	Yes	No	47	1.42	23.3089	1.34	80	725	1
212	68	≥65	male	4.51	0.69	0.51	221	10.09	52.1	6.53623	High	320.29	High	1.35294	Low	1444.51	High	55.55	Low	3.33348	High	0.193666	Low	1 score	T3	N3	M1	IV	Lower lobe of the lungs	Adenocarcinoma	Elementary and below	Others	Yes	Yes	101	1.72	34.1401	2.13	90	29	0
213	54	46-64	male	4.64	1.86	0.57	159	5	43.3	2.49462	Low	85.4839	Low	3.26316	Low	396.645	Low	52.6	Low	1.42194	Low	0.115473	Low	0 score	T1	N0	M0	I	Upper lobe of the lungs	Adenocarcinoma	High School	Others	No	Yes	85	1.77	27.1314	2.02	90	1481	0
214	64	46-64	male	5.92	1.68	0.55	265	19	44	3.52381	High	157.738	Low	3.05455	Low	933.81	High	52.4	Low	1.9381	High	0.431818	High	1 score	T1	N0	M0	I	Upper lobe of the lungs	Adenocarcinoma	Middle School	Self-employed	No	No	81	1.75	26.449	1.96	90	972	0
215	70	≥65	male	4.48	1.01	0.34	305	30.47	44.1	4.43564	High	301.98	High	2.97059	Low	1352.87	High	49.15	Low	1.50812	Low	0.69093	High	1 score	T4	N2	M0	III	Upper lobe of the lungs	Squamous Carcinoma	Middle School	Retired	Yes	No	71	1.76	22.921	1.86	80	268	0
216	69	≥65	female	2.74	1.21	0.37	157	0.2	39.4	2.26446	Low	129.752	Low	3.27027	Low	355.521	Low	45.45	Low	0.837851	Low	0.00507614	Low	0 score	T1	N0	M0	I	Upper lobe of the lungs	Adenocarcinoma	Elementary and below	Others	No	No	57	1.58	22.8329	1.57	90	202	0
217	83	≥65	male	2.61	1.47	0.33	274	16.78	46.4	1.77551	Low	186.395	High	4.45455	High	486.49	Low	53.75	Low	0.585918	Low	0.361638	High	1 score	T4	N3	M1	IV	Upper lobe of the lungs	Squamous Carcinoma	Middle School	Others	Yes	Yes	46	1.6	17.9688	1.44	90	1	0
218	56	46-64	female	6.04	2.13	0.55	412	13	36.7	2.83568	Low	193.427	High	3.87273	High	1168.3	High	47.35	Low	1.55962	Low	0.354223	High	1 score	T2	N2	M1	IV	Hilum	Adenocarcinoma	High School	Farmers and herdsmen	No	No	71	1.65	26.079	1.78	90	1458	1
219	45	≤45	male	4.32	1.79	0.52	184	0.3	68.7	2.41341	Low	102.793	Low	3.44231	Low	444.067	Low	77.65	High	1.25497	Low	0.00436681	Low	0 score	T2	N0	M0	I	Lower lobe of the lungs	Adenocarcinoma	College and above	Institutionalized	Yes	Yes	78	1.7	26.9896	1.89	100	1521	1
220	51	46-64	male	5.27	2.17	0.68	347	3.76	43.6	2.42857	Low	159.908	Low	3.19118	Low	842.714	High	54.45	Low	1.65143	Low	0.0862385	Low	0 score	T2	N1	M1	IV	Upper lobe of the lungs	Adenocarcinoma	Middle School	Unemployed	No	No	72	1.7	24.9135	1.83	90	772	1
221	54	46-64	female	4.53	1.12	0.37	242	68.03	48.8	4.04464	High	216.071	High	3.02703	Low	978.804	High	54.4	Low	1.49652	Low	1.39406	High	1 score	T3	N2	M1	IV	Lower lobe of the lungs	Adenocarcinoma	Middle School	Unemployed	No	No	60	1.6	23.4375	1.62	90	133	0
222	59	46-64	female	7.62	1.2	0.2	387	9.34	44	6.35	High	322.5	High	6	High	2457.45	High	50	Low	1.27	Low	0.212273	Low	0 score	T2	N3	M1	IV	Middle lobe of the lungs	Adenocarcinoma	Middle School	Farmers and herdsmen	No	No	54	1.46	25.3331	1.45	80	720	0
223	72	≥65	male	4.92	0.81	0.38	373	61.5	27.73	6.07407	High	460.494	High	2.13158	Low	2265.63	High	31.78	Low	2.30815	High	2.21781	High	2 score	T2	N3	M1	IV	Upper lobe of the lungs	Adenocarcinoma	Elementary and below	Retired	Yes	No	58	1.51	25.4375	1.53	80	662	1
224	84	≥65	male	5.32	2.71	0.44	229	5.54	54	1.9631	Low	84.5018	Low	6.15909	High	449.55	Low	67.55	High	0.863764	Low	0.102593	Low	0 score	T4	N2	M1	IV	Lower lobe of the lungs	Adenocarcinoma	Elementary and below	Retired	Yes	Yes	65	1.7	22.4913	1.75	90	8	0
225	71	≥65	female	3.72	0.51	0.45	251	6	45.4	7.29412	High	492.157	High	1.13333	Low	1830.82	High	47.95	Low	3.28235	High	0.132159	Low	0 score	T2	N0	M0	II	Upper lobe of the lungs	Adenocarcinoma	Middle School	Retired	No	No	66	1.5	29.3333	1.61	60	516	1
226	53	46-64	female	3.12	1.93	0.45	276	0.33	38.5	1.61658	Low	143.005	Low	4.28889	High	446.176	Low	48.15	Low	0.727461	Low	0.00857143	Low	0 score	T3	N2	M0	III	Lower lobe of the lungs	Adenocarcinoma	Middle School	Employee	No	No	52	1.6	20.3125	1.52	90	969	0
227	75	≥65	male	0.79	0.35	0.03	75	76	36.01	2.25714	Low	214.286	High	11.6667	High	169.286	Low	37.76	Low	0.0677143	Low	2.11052	High	1 score	T3	N3	M1	IV	Upper lobe of the lungs	Squamous Carcinoma	Middle School	Retired	Yes	No	56	1.68	19.8413	1.63	80	32	1
228	78	≥65	male	5.27	0.87	0.6	134	2.6	29.97	6.05747	High	154.023	Low	1.45	Low	811.701	Low	34.32	Low	3.63448	High	0.0867534	Low	0 score	T1	N0	M0	I	Lower lobe of the lungs	Squamous Carcinoma	Elementary and below	Retired	Yes	No	62	1.72	20.9573	1.73	60	714	1
229	56	46-64	male	4.92	2.16	0.37	213	16	42.4	2.27778	Low	98.6111	Low	5.83784	High	485.167	Low	53.2	Low	0.842778	Low	0.377358	High	1 score	T2	N2	M0	III	Upper lobe of the lungs	Squamous Carcinoma	Middle School	Retired	Yes	Yes	72	1.83	21.4996	1.93	80	1236	1
230	79	≥65	female	5.47	2.03	0.79	245	84.18	31.9	2.69458	Low	120.69	Low	2.56962	Low	660.172	Low	42.05	Low	2.12872	High	2.63887	High	2 score	T4	N3	M1	IV	Bronchial	Adenocarcinoma	High School	Retired	No	No	59	1.63	22.2063	1.63	80	531	1
231	56	46-64	female	2.69	2.18	0.24	387	0.8	54.3	1.23394	Low	177.523	Low	9.08333	High	477.537	Low	65.2	High	0.296147	Low	0.014733	Low	0 score	T3	N3	M0	III	Upper lobe of the lungs	Adenocarcinoma	Elementary and below	Retired	No	No	60	1.58	24.0346	1.6	90	564	0
232	64	46-64	male	3.94	1.83	0.63	278	2.53	41.21	2.15301	Low	151.913	Low	2.90476	Low	598.536	Low	50.36	Low	1.35639	Low	0.0613929	Low	0 score	T1	N3	M0	III	Upper lobe of the lungs	Squamous Carcinoma	Middle School	Unemployed	Yes	Yes	70	1.72	23.6614	1.82	100	200	0
233	72	≥65	male	4.71	1.44	0.6	315	7.4	56.3	3.27083	Low	218.75	High	2.4	Low	1030.31	High	63.5	Low	1.9625	High	0.131439	Low	0 score	T4	N3	M0	III	Upper lobe of the lungs	Adenocarcinoma	Elementary and below	Farmers and herdsmen	No	No	63	1.72	21.2953	1.74	100	696	1
234	67	≥65	male	8.23	1.45	0.69	250	40.1	43.2	5.67586	High	172.414	Low	2.10145	Low	1418.97	High	50.45	Low	3.91634	High	0.928241	High	1 score	T3	N2	M0	III	Bronchial	Squamous Carcinoma	Elementary and below	Retired	Yes	No	64	1.68	22.6757	1.72	80	2262	0
235	77	≥65	male	7.14	0.73	0.76	196	27.82	59	9.78082	High	268.493	High	0.960526	Low	1917.04	High	62.65	Low	7.43342	High	0.471525	High	1 score	T4	N2	M1	IV	Lower lobe of the lungs	Squamous Carcinoma	Middle School	Farmers and herdsmen	Yes	Yes	65	1.63	24.4646	1.7	70	425	1
236	77	≥65	male	5.75	2.25	0.8	434	92.7	28.82	2.55556	Low	192.889	High	2.8125	Low	1109.11	High	40.07	Low	2.04444	High	3.21652	High	2 score	T4	N2	M1	IV	Lower lobe of the lungs	Squamous Carcinoma	Elementary and below	Others	Yes	Yes	75	1.76	24.2123	1.91	90	175	0
237	66	≥65	female	3.21	1.42	0.34	255	10.32	43.7	2.26056	Low	179.577	High	4.17647	High	576.444	Low	50.8	Low	0.768592	Low	0.236156	Low	1 score	T3	N0	M0	II	Upper lobe of the lungs	Adenocarcinoma	Elementary and below	Workers	No	No	56	1.6	21.875	1.57	90	958	0
238	32	≤45	female	2.74	1.45	0.29	160	4.1	60.1	1.88966	Low	110.345	Low	5	High	302.345	Low	67.35	High	0.548	Low	0.0682196	Low	0 score	T2	N2	M0	III	Upper lobe of the lungs	Adenocarcinoma	College and above	Employee	No	No	59	1.62	22.4813	1.62	90	1012	1
239	64	46-64	male	5.03	1.36	0.44	417	67.33	50.2	3.69853	High	306.618	High	3.09091	Low	1542.29	High	57	Low	1.62735	Low	1.34124	High	1 score	T4	N2	M0	III	Lower lobe of the lungs	Adenocarcinoma	Middle School	Workers	Yes	Yes	56	1.68	19.8413	1.62	90	467	1
240	58	46-64	male	9.3	2.58	1.2	688	95.06	46.4	3.60465	High	266.667	High	2.15	Low	2480	High	59.3	Low	4.32558	High	2.04871	High	1 score	T2	N2	M1	IV	Middle lobe of the lungs	Squamous Carcinoma	Middle School	Workers	Yes	Yes	61	1.65	22.4059	1.67	90	527	1
241	77	≥65	male	3.6	0.84	0.42	295	8	37.6	4.28571	High	351.19	High	2	Low	1264.29	High	41.8	Low	1.8	Low	0.212766	Low	0 score	T3	N2	M0	III	Bronchial	Squamous Carcinoma	Elementary and below	Retired	Yes	Yes	66	1.68	23.3844	1.74	90	392	1
242	64	46-64	male	3.49	1.98	0.43	146	0.18	64.5	1.76263	Low	73.7374	Low	4.60465	High	257.343	Low	74.4	High	0.757929	Low	0.0027907	Low	0 score	T3	N0	M0	II	Lower lobe of the lungs	Adenocarcinoma	Elementary and below	Farmers and herdsmen	Yes	Yes	52	1.52	22.5069	1.47	90	392	0
243	73	≥65	female	5.66	1.43	0.66	285	19.39	41.2	3.95804	High	199.301	High	2.16667	Low	1128.04	High	48.35	Low	2.61231	High	0.470631	High	1 score	T4	N2	M0	III	Upper lobe of the lungs	Adenocarcinoma	Elementary and below	Retired	No	No	55	1.55	22.8928	1.52	90	570	0
244	70	≥65	male	4.83	1.37	0.33	207	3.58	45	3.52555	High	151.095	Low	4.15152	High	729.788	Low	51.85	Low	1.16343	Low	0.0795556	Low	0 score	T4	N2	M1	IV	Lower lobe of the lungs	Adenocarcinoma	Elementary and below	Others	Yes	No	89	1.76	28.7319	2.05	90	1043	1
245	66	≥65	female	2.68	2.46	0.59	230	0.54	41.1	1.08943	Low	93.4959	Low	4.16949	High	250.569	Low	53.4	Low	0.642764	Low	0.0131387	Low	0 score	T1	N0	M0	I	Upper lobe of the lungs	Adenocarcinoma	Middle School	Unemployed	No	No	55	1.58	22.0317	1.54	90	695	0
246	66	≥65	female	4.15	1.28	0.36	157	3.29	45.8	3.24219	Low	122.656	Low	3.55556	Low	509.023	Low	52.2	Low	1.16719	Low	0.0718341	Low	0 score	T1	N0	M0	I	Lower lobe of the lungs	Adenocarcinoma	High School	Institutionalized	No	No	67	1.53	28.6215	1.64	90	399	0
247	80	≥65	male	4.52	1.05	0.41	178	1.43	41.4	4.30476	High	169.524	Low	2.56098	Low	766.248	Low	46.65	Low	1.76495	Low	0.0345411	Low	0 score	T1	NX	M0	I	Middle lobe of the lungs	Adenocarcinoma	High School	Others	Yes	No	64	1.69	22.4082	1.7	90	319	0
248	52	46-64	male	3.58	1.66	0.46	261	4.78	43.3	2.15663	Low	157.229	Low	3.6087	Low	562.88	Low	51.6	Low	0.992048	Low	0.110393	Low	0 score	T2	N2	M0	III	Upper lobe of the lungs	Squamous Carcinoma	Elementary and below	Workers	Yes	No	75	1.7	25.9516	1.86	90	578	1
249	65	≥65	male	2.66	1.96	0.3	255	3.72	41.4	1.35714	Low	130.102	Low	6.53333	High	346.071	Low	51.2	Low	0.407143	Low	0.0898551	Low	0 score	T1	N0	M0	I	Upper lobe of the lungs	Adenocarcinoma	College and above	Others	No	No	73	1.63	27.4756	1.78	90	333	0
250	56	46-64	female	3.86	1.2	0.42	261	1.91	47.6	3.21667	Low	217.5	High	2.85714	Low	839.55	High	53.6	Low	1.351	Low	0.0401261	Low	0 score	T4	N3	M1	IV	Lower lobe of the lungs	Adenocarcinoma	Middle School	Farmers and herdsmen	No	No	65	1.64	24.1672	1.7	90	324	0
251	74	≥65	male	8.5	1.14	0.93	365	5.2	45.8	7.45614	High	320.175	High	1.22581	Low	2721.49	High	51.5	Low	6.93421	High	0.113537	Low	0 score	T3	N3	M1	IV	Lower lobe of the lungs	Squamous Carcinoma	Elementary and below	Retired	Yes	No	68	1.7	23.5294	1.78	80	738	1
252	68	≥65	female	3.4	1.76	0.28	160	0.74	43.7	1.93182	Low	90.9091	Low	6.28571	High	309.091	Low	52.5	Low	0.540909	Low	0.0169336	Low	0 score	T1	N0	M0	I	Upper lobe of the lungs	Adenocarcinoma	Elementary and below	Workers	No	No	52	1.52	22.5069	1.47	90	1834	1
253	80	≥65	female	4.63	1.8	0.46	277	1.97	58.2	2.57222	Low	153.889	Low	3.91304	High	712.506	Low	67.2	High	1.18322	Low	0.0338488	Low	0 score	T1	N0	M0	I	Lower lobe of the lungs	Adenocarcinoma	Elementary and below	Others	No	No	47	1.53	20.0777	1.41	90	713	0
254	31	≤45	female	3.68	1.98	0.41	289	0.97	41.5	1.85859	Low	145.96	Low	4.82927	High	537.131	Low	51.4	Low	0.76202	Low	0.0233735	Low	0 score	T4	N3	M1	IV	Upper lobe of the lungs	Adenocarcinoma	Middle School	Self-employed	No	No	63	1.65	23.1405	1.69	90	49	0
255	66	≥65	female	4.7	1.38	0.84	162	39.59	55.1	3.4058	Low	117.391	Low	1.64286	Low	551.739	Low	62	Low	2.86087	High	0.718512	High	1 score	T1	N0	M0	I	Upper lobe of the lungs	Adenocarcinoma	Elementary and below	Others	No	No	57	1.62	21.7193	1.6	90	275	0
256	71	≥65	female	4.39	1.19	0.51	210	6	39.5	3.68908	High	176.471	Low	2.33333	Low	774.706	Low	45.45	Low	1.88143	High	0.151899	Low	0 score	T2	NX	M1	IV	Hilum	Adenocarcinoma	Elementary and below	Others	No	No	47	1.52	20.3428	1.4	90	433	1
257	70	≥65	female	4.59	2.78	0.62	341	40.05	58.4	1.65108	Low	122.662	Low	4.48387	High	563.018	Low	72.3	High	1.02367	Low	0.685788	High	1 score	T2	N0	M1	IV	Upper lobe of the lungs	Adenocarcinoma	Elementary and below	Retired	No	No	59	1.44	28.4529	1.49	90	1054	0
258	61	46-64	male	10.46	0.71	0.16	429	100.5	34.4	14.7324	High	604.225	High	4.4375	High	6320.2	High	37.95	Low	2.35718	High	2.92151	High	2 score	T4	N3	M1	IV	Upper lobe of the lungs	Squamous Carcinoma	Elementary and below	Farmers and herdsmen	No	No	64	1.62	24.3865	1.68	90	524	1
259	60	46-64	male	7.12	1.28	0.49	447	28.24	41	5.5625	High	349.219	High	2.61224	Low	2486.44	High	47.4	Low	2.72562	High	0.68878	High	1 score	T1	N0	M1	IV	Upper lobe of the lungs	Adenocarcinoma	College and above	Retired	Yes	No	69	1.69	24.1588	1.79	90	1133	1
260	68	≥65	female	2.36	1.87	0.34	206	16	66.3	1.26203	Low	110.16	Low	5.5	High	259.979	Low	75.65	High	0.429091	Low	0.241327	Low	1 score	T1	N0	M0	I	Upper lobe of the lungs	Adenocarcinoma	Middle School	Retired	No	No	53	1.52	22.9398	1.48	100	687	0
261	69	≥65	female	2.68	1.77	0.45	274	0.67	46.6	1.51412	Low	154.802	Low	3.93333	High	414.87	Low	55.45	Low	0.681356	Low	0.0143777	Low	0 score	T1	N0	M0	I	Upper lobe of the lungs	Adenocarcinoma	College and above	Retired	No	No	55	1.55	22.8928	1.52	100	455	0
262	51	46-64	female	5.37	1.78	0.71	311	107.92	53.4	3.01685	Low	174.719	Low	2.50704	Low	938.242	High	62.3	Low	2.14197	High	2.02097	High	1 score	T4	N3	M1	IV	Middle lobe of the lungs	Adenocarcinoma	High School	Unemployed	No	No	60	1.57	24.3418	1.59	80	574	0
263	55	46-64	male	3.98	1.22	0.51	217	1.47	43.2	3.2623	Low	177.869	Low	2.39216	Low	707.918	Low	49.3	Low	1.66377	Low	0.0340278	Low	0 score	T4	N0	M1	IV	Lower lobe of the lungs	Squamous Carcinoma	College and above	Institutionalized	Yes	Yes	64	1.7	22.1453	1.74	90	826	0
264	55	46-64	female	1.7	1.38	0.27	175	0.1	41.7	1.23188	Low	126.812	Low	5.11111	High	215.58	Low	48.6	Low	0.332609	Low	0.00239808	Low	0 score	T1	N0	M0	I	Upper lobe of the lungs	Adenocarcinoma	College and above	Others	No	No	52	1.62	19.8141	1.54	100	283	0
265	75	≥65	male	4.89	2.19	0.67	283	13	39.3	2.23288	Low	129.224	Low	3.26866	Low	631.904	Low	50.25	Low	1.49603	Low	0.330789	High	1 score	T3	N1	M0	III	Lower lobe of the lungs	Adenocarcinoma	College and above	Retired	Yes	Yes	78	1.75	25.4694	1.93	90	716	1
266	62	46-64	female	3.4	1.67	0.45	292	5	58.5	2.03593	Low	174.85	Low	3.71111	Low	594.491	Low	66.85	High	0.916168	Low	0.0854701	Low	0 score	T4	N3	M1	IV	Lower lobe of the lungs	Adenocarcinoma	Elementary and below	Farmers and herdsmen	No	No	61	1.57	24.7475	1.61	90	1168	0
267	66	≥65	male	3.28	3.17	0.35	235	32.26	43.7	1.0347	Low	74.1325	Low	9.05714	High	243.155	Low	59.55	Low	0.362145	Low	0.738215	High	1 score	T4	N3	M1	IV	Upper lobe of the lungs	Squamous Carcinoma	High School	Retired	Yes	Yes	85	1.77	27.1314	2.02	100	573	1
268	62	46-64	male	7.87	0.97	0.95	323	136.1	42.7	8.1134	High	332.99	High	1.02105	Low	2620.63	High	47.55	Low	7.70773	High	3.18735	High	1 score	T4	N3	M1	IV	Upper lobe of the lungs	Adenocarcinoma	Middle School	Others	Yes	Yes	62	1.67	22.231	1.69	90	47	0
269	79	≥65	female	4.47	1.81	0.52	315	21	41.3	2.46961	Low	174.033	Low	3.48077	Low	777.928	Low	50.35	Low	1.2842	Low	0.508475	High	1 score	T1	N2	M1	IV	Upper lobe of the lungs	Adenocarcinoma	College and above	Retired	No	No	68	1.53	29.0487	1.65	70	1091	1
270	61	46-64	male	6.03	1.83	0.57	290	5	57.3	3.29508	Low	158.47	Low	3.21053	Low	955.574	High	66.45	High	1.8782	Low	0.08726	Low	0 score	T2	N2	M1	IV	Lower lobe of the lungs	Adenocarcinoma	College and above	Others	Yes	Yes	58	1.75	18.9388	1.7	90	1500	1
271	48	46-64	male	4.94	3.55	0.57	251	5.2	65.1	1.39155	Low	70.7042	Low	6.22807	High	349.279	Low	82.85	High	0.793183	Low	0.0798771	Low	0 score	T1	N2	M0	III	Lower lobe of the lungs	Adenocarcinoma	Middle School	Workers	Yes	Yes	60	1.6	23.4375	1.62	100	1303	1
272	69	≥65	female	3.2	1.6	0.28	315	8.52	39.8	2	Low	196.875	High	5.71429	High	630	Low	47.8	Low	0.56	Low	0.21407	Low	0 score	T4	N2	M1	IV	Lower lobe of the lungs	Adenocarcinoma	High School	Workers	No	No	49	1.55	20.3954	1.45	90	977	1
273	48	46-64	female	5.16	1.51	0.46	294	3.87	56.7	3.41722	Low	194.702	High	3.28261	Low	1004.66	High	64.25	High	1.57192	Low	0.068254	Low	0 score	T4	N2	M1	IV	Upper lobe of the lungs	Squamous Carcinoma	Elementary and below	Others	No	No	67	1.52	28.9993	1.63	90	358	0
274	60	46-64	male	8.04	1.59	1.03	291	35.98	43.3	5.0566	High	183.019	High	1.54369	Low	1471.47	High	51.25	Low	5.2083	High	0.830947	High	1 score	T4	N3	M1	IV	Upper lobe of the lungs	Squamous Carcinoma	Middle School	Farmers and herdsmen	Yes	Yes	71	1.65	26.079	1.76	90	601	1
275	54	46-64	male	3.19	2.23	0.41	221	0.72	54.7	1.43049	Low	99.1031	Low	5.43902	High	316.139	Low	65.85	High	0.586502	Low	0.0131627	Low	0 score	T2	N2	M0	III	Bronchial	Squamous Carcinoma	Middle School	Farmers and herdsmen	Yes	Yes	52	1.64	19.3337	1.55	90	1520	0
276	62	46-64	male	5.79	0.92	0.64	302	5.61	44.6	6.29348	High	328.261	High	1.4375	Low	1900.63	High	49.2	Low	4.02783	High	0.125785	Low	0 score	T4	N3	M1	IV	Hilum	Squamous Carcinoma	Elementary and below	Farmers and herdsmen	Yes	No	85	1.67	30.478	1.94	80	699	1
277	66	≥65	male	4.35	2.12	0.69	242	88.54	40	2.05189	Low	114.151	Low	3.07246	Low	496.557	Low	50.6	Low	1.4158	Low	2.2135	High	1 score	T1	N0	M0	I	Upper lobe of the lungs	Squamous Carcinoma	College and above	Retired	Yes	Yes	78	1.72	26.3656	1.91	90	318	1
278	55	46-64	female	4.27	0.63	0.4	297	6.08	47.3	6.77778	High	471.429	High	1.575	Low	2013	High	50.45	Low	2.71111	High	0.128541	Low	0 score	T4	N3	M1	IV	Upper lobe of the lungs	Adenocarcinoma	College and above	Others	No	No	47	1.59	18.591	1.45	90	70	0
279	41	≤45	male	14.42	1.08	0.98	291	189.67	23.5	13.3519	High	269.444	High	1.10204	Low	3885.39	High	28.9	Low	13.0848	High	8.07106	High	2 score	T4	N2	M1	IV	Upper lobe of the lungs	Squamous Carcinoma	Elementary and below	Farmers and herdsmen	No	No	73	1.68	25.8645	1.877	80	37	0
280	48	46-64	female	3.52	2.53	0.6	265	2.19	44.5	1.3913	Low	104.743	Low	4.21667	High	368.696	Low	57.15	Low	0.834783	Low	0.0492135	Low	0 score	T2	N2	M1	IV	Upper lobe of the lungs	Adenocarcinoma	High School	Farmers and herdsmen	No	No	71	1.57	28.8044	1.71	90	2017	0
281	54	46-64	male	6.7	1.05	0.66	248	89.05	51	6.38095	High	236.19	High	1.59091	Low	1582.48	High	56.25	Low	4.21143	High	1.74608	High	1 score	T4	N3	M0	III	Upper lobe of the lungs	Squamous Carcinoma	Middle School	Others	Yes	No	57	1.74	18.8268	1.71	90	416	0
282	61	46-64	female	9.74	1.45	1.19	412	78.25	38.8	6.71724	High	284.138	High	1.21849	Low	2767.5	High	46.05	Low	7.99352	High	2.01675	High	1 score	T4	N3	M1	IV	Upper lobe of the lungs	Adenocarcinoma	Elementary and below	Farmers and herdsmen	No	No	59	1.65	21.6713	1.64	100	514	1
283	67	≥65	male	7.09	1.64	0.73	435	125.9	42.6	4.32317	High	265.244	High	2.24658	Low	1880.58	High	50.8	Low	3.15591	High	2.9554	High	1 score	T4	N3	M1	IV	Upper lobe of the lungs	Squamous Carcinoma	Middle School	Employee	Yes	No	73	1.76	23.5666	1.81	70	619	1
284	49	46-64	female	4.41	1.66	0.75	364	5.03	38.4	2.65663	Low	219.277	High	2.21333	Low	967.012	High	46.7	Low	1.99247	High	0.13099	Low	0 score	T3	N3	M1	IV	Middle lobe of the lungs	Adenocarcinoma	Middle School	Self-employed	No	No	75	1.6	29.2969	1.78	80	217	0
285	47	46-64	male	5.41	3.45	0.77	259	7.29	56.3	1.56812	Low	75.0725	Low	4.48052	High	406.142	Low	73.55	High	1.20745	Low	0.129485	Low	0 score	T3	N0	M1	IV	Upper lobe of the lungs	Adenocarcinoma	Middle School	Farmers and herdsmen	Yes	No	69	1.68	24.4473	1.78	90	781	1
286	63	46-64	female	2.43	0.68	0.52	131	0.6	41	3.57353	High	192.647	High	1.30769	Low	468.132	Low	44.4	Low	1.85824	Low	0.0146341	Low	0 score	T4	N2	M1	IV	Lower lobe of the lungs	Adenocarcinoma	High School	Unemployed	No	No	53	1.56	21.7784	1.51	90	326	0
287	67	≥65	female	2.99	1.77	0.51	274	5	38.6	1.68927	Low	154.802	Low	3.47059	Low	462.859	Low	47.45	Low	0.861525	Low	0.129534	Low	0 score	T1	N2	M0	III	Lower lobe of the lungs	Adenocarcinoma	Elementary and below	Employee	No	No	68	1.6	26.5625	1.71	90	1374	0
288	63	46-64	male	4.88	1.41	0.66	288	19	39.8	3.46099	High	204.255	High	2.13636	Low	996.766	High	46.85	Low	2.28426	High	0.477387	High	1 score	T4	N1	M1	IV	Upper lobe of the lungs	Adenocarcinoma	Elementary and below	Farmers and herdsmen	Yes	No	72	1.72	24.3375	1.84	90	457	1
289	69	≥65	female	3.71	0.84	0.6	273	3.36	52.7	4.41667	High	325	High	1.4	Low	1205.75	High	56.9	Low	2.65	High	0.0637571	Low	0 score	T3	N3	M1	IV	Upper lobe of the lungs	Adenocarcinoma	Elementary and below	Employee	No	No	63	1.54	26.5643	1.61	90	630	1
290	59	46-64	male	2.75	1.72	0.29	266	50	39.7	1.59884	Low	154.651	Low	5.93103	High	425.291	Low	48.3	Low	0.463663	Low	1.25945	High	1 score	T3	N2	M1	IV	Upper lobe of the lungs	Adenocarcinoma	Elementary and below	Self-employed	Yes	Yes	55	1.78	17.3589	1.68	80	982	1
291	73	≥65	male	4.28	1.97	0.73	283	18.7	38.3	2.17259	Low	143.655	Low	2.69863	Low	614.843	Low	48.15	Low	1.58599	Low	0.488251	High	1 score	T2	N2	M1	IV	Lower lobe of the lungs	Adenocarcinoma	Middle School	Others	No	No	77	1.82	23.246	1.98	90	342	0
292	63	46-64	male	7.84	2.91	0.75	240	50	43	2.69416	Low	82.4742	Low	3.88	High	646.598	Low	57.55	Low	2.02062	High	1.16279	High	1 score	T1	N3	M1	IV	Lower lobe of the lungs	Adenocarcinoma	College and above	Retired	Yes	Yes	84	1.73	28.0664	1.98	80	738	1
293	79	≥65	male	5.99	2.28	0.56	392	109	35.3	2.62719	Low	171.93	Low	4.07143	High	1029.86	High	46.7	Low	1.47123	Low	3.08782	High	1 score	T3	N1	M0	III	Lower lobe of the lungs	Squamous Carcinoma	Middle School	Others	Yes	No	76	1.66	27.5802	1.84	90	1379	0
294	65	≥65	male	2.92	1.97	0.59	208	3.44	39.5	1.48223	Low	105.584	Low	3.33898	Low	308.305	Low	49.35	Low	0.874518	Low	0.0870886	Low	0 score	T2	N3	M0	III	Upper lobe of the lungs	Adenocarcinoma	Middle School	Farmers and herdsmen	Yes	Yes	77	1.66	27.9431	1.85	90	979	0
295	65	≥65	female	3.88	0.8	0.18	233	1.22	65.3	4.85	High	291.25	High	4.44444	High	1130.05	High	69.3	High	0.873	Low	0.018683	Low	0 score	T1	N0	M0	I	Upper lobe of the lungs	Adenocarcinoma	College and above	Retired	No	No	62	1.72	20.9573	1.73	100	281	0
296	79	≥65	male	9.23	1.01	0.62	224	21	32.54	9.13861	High	221.782	High	1.62903	Low	2047.05	High	37.59	Low	5.66594	High	0.64536	High	2 score	T2	N3	M1	IV	Upper lobe of the lungs	Adenocarcinoma	Elementary and below	Retired	Yes	Yes	58	1.63	21.83	1.62	70	539	1
297	55	46-64	male	6.83	1.61	0.6	369	40.95	41.4	4.24224	High	229.193	High	2.68333	Low	1565.39	High	49.45	Low	2.54534	High	0.98913	High	1 score	T2	N3	M1	IV	Lower lobe of the lungs	Adenocarcinoma	Elementary and below	Others	Yes	Yes	84	1.65	30.854	1.91	90	623	1
298	62	46-64	male	6.14	2.62	0.58	345	6	53.3	2.34351	Low	131.679	Low	4.51724	High	808.511	Low	66.4	High	1.35924	Low	0.11257	Low	0 score	T4	N3	M0	III	Upper lobe of the lungs	Squamous Carcinoma	Middle School	Workers	Yes	Yes	63	1.53	26.9127	1.6	90	791	1
299	54	46-64	male	4.53	0.87	0.45	283	30.89	35.3	5.2069	High	325.287	High	1.93333	Low	1473.55	High	39.65	Low	2.3431	High	0.875071	High	1 score	T3	N3	M0	III	Upper lobe of the lungs	Adenocarcinoma	Middle School	Self-employed	Yes	Yes	54	1.67	19.3625	1.61	90	559	1
300	54	46-64	male	4.58	1.13	0.45	200	0.67	64.6	4.0531	High	176.991	Low	2.51111	Low	810.619	Low	70.25	High	1.82389	Low	0.0103715	Low	0 score	T3	N3	M0	III	Lower lobe of the lungs	Squamous Carcinoma	Middle School	Farmers and herdsmen	Yes	No	64	1.63	24.0882	1.73	90	830	0
301	80	≥65	male	6.07	0.72	0.44	236	24.04	31.7	8.43056	High	327.778	High	1.63636	Low	1989.61	High	35.3	Low	3.70944	High	0.75836	High	2 score	T4	N3	M1	IV	Hilum	Adenocarcinoma	College and above	Retired	No	No	69	1.76	22.2753	1.84	90	488	0
302	73	≥65	male	7	2.11	0.76	308	25.5	30.74	3.31754	Low	145.972	Low	2.77632	Low	1021.8	High	41.29	Low	2.52133	High	0.829538	High	2 score	T2	N3	M1	IV	Bronchial	Adenocarcinoma	High School	Retired	Yes	No	61	1.62	23.2434	1.64	80	765	1
303	76	≥65	male	6.28	2.36	0.88	276	38.62	52.3	2.66102	Low	116.949	Low	2.68182	Low	734.441	Low	64.1	High	2.34169	High	0.738432	High	1 score	T2	N3	M1	IV	Lower lobe of the lungs	Adenocarcinoma	Elementary and below	Others	Yes	Yes	65	1.7	22.4913	1.75	80	903	1
304	69	≥65	male	5.97	2.21	0.48	292	23	37.75	2.70136	Low	132.127	Low	4.60417	High	788.796	Low	48.8	Low	1.29665	Low	0.609272	High	1 score	T4	N2	M1	IV	Upper lobe of the lungs	Squamous Carcinoma	Elementary and below	Others	Yes	Yes	75	1.6	29.2969	1.78	90	884	1
305	53	46-64	female	6.09	2.21	0.34	269	2.7	58.2	2.75566	Low	121.719	Low	6.5	High	741.271	Low	69.25	High	0.936923	Low	0.0463918	Low	0 score	T1	N2	M1	IV	Upper lobe of the lungs	Adenocarcinoma	Middle School	Farmers and herdsmen	No	No	62	1.55	25.8065	1.6	90	55	0
306	60	46-64	female	6.41	1.38	0.42	373	32.14	34.6	4.64493	High	270.29	High	3.28571	Low	1732.56	High	41.5	Low	1.95087	High	0.928902	High	2 score	T2	N3	M1	IV	Lower lobe of the lungs	Adenocarcinoma	High School	Retired	No	No	59	1.58	23.634	1.59	80	75	0
307	65	≥65	female	3.16	2.03	0.29	290	1.34	41.2	1.55665	Low	142.857	Low	7	High	451.429	Low	51.35	Low	0.451429	Low	0.0325243	Low	0 score	T1	N0	M0	I	Upper lobe of the lungs	Adenocarcinoma	High School	Others	No	No	62	1.6	24.2188	1.64	90	706	0
308	67	≥65	male	6.22	0.98	0.86	198	11	28.87	6.34694	High	202.041	High	1.13953	Low	1256.69	High	33.77	Low	5.45837	High	0.381018	High	2 score	T4	N2	M1	IV	Upper lobe of the lungs	Squamous Carcinoma	High School	Others	Yes	Yes	62	1.7	21.4533	1.71	80	504	1
309	71	≥65	male	11.28	2.86	1.53	291	104.55	36.3	3.94406	High	101.748	Low	1.86928	Low	1147.72	High	50.6	Low	6.03441	High	2.88017	High	1 score	T4	NX	M1	IV	Upper lobe of the lungs	Adenocarcinoma	Elementary and below	Others	Yes	Yes	48	1.73	16.038	1.56	80	84	0
310	63	46-64	female	2.55	0.94	0.26	215	0.69	43.9	2.71277	Low	228.723	High	3.61538	Low	583.245	Low	48.6	Low	0.705319	Low	0.0157175	Low	0 score	T4	N2	M1	IV	Upper lobe of the lungs	Adenocarcinoma	Elementary and below	Unemployed	No	No	54	1.46	25.3331	1.45	90	1500	0
311	72	≥65	male	5.81	1.46	0.71	258	46	39.1	3.97945	High	176.712	Low	2.05634	Low	1026.7	High	46.4	Low	2.82541	High	1.17647	High	1 score	T2	N0	M0	II	Upper lobe of the lungs	Adenocarcinoma	Middle School	Retired	Yes	No	69	1.7	23.8754	1.79	90	2053	0
312	76	≥65	female	4.49	1.38	0.31	187	0.23	61.9	3.25362	Low	135.507	Low	4.45161	High	608.428	Low	68.8	High	1.00862	Low	0.00371567	Low	0 score	T2	N0	M0	I	Lower lobe of the lungs	Adenocarcinoma	Middle School	Retired	No	No	68	1.66	24.677	1.75	90	437	0
313	65	≥65	male	16.92	1.77	2.23	406	40.36	32.7	9.55932	High	229.379	High	0.793722	Low	3881.08	High	41.55	Low	21.3173	High	1.23425	High	2 score	T4	N3	M1	IV	Upper lobe of the lungs	Adenocarcinoma	College and above	Retired	Yes	Yes	62	1.68	21.9671	1.7	70	22	1
314	77	≥65	male	4.85	2.64	0.56	174	5.1	53.4	1.83712	Low	65.9091	Low	4.71429	High	319.659	Low	66.6	High	1.02879	Low	0.0955056	Low	0 score	T2	N0	M0	III	Lower lobe of the lungs	Squamous Carcinoma	Elementary and below	Workers	Yes	Yes	62	1.66	22.4996	1.68	90	667	1
315	68	≥65	male	6.14	2.37	0.57	179	0.81	43.9	2.59072	Low	75.5274	Low	4.15789	High	463.738	Low	55.75	Low	1.47671	Low	0.018451	Low	0 score	T2	N0	M0	I	Lower lobe of the lungs	Squamous Carcinoma	Elementary and below	Retired	Yes	No	69	1.69	24.1588	1.79	90	1368	0
316	67	≥65	male	2.97	1.81	0.53	185	6.36	60.1	1.64088	Low	102.21	Low	3.41509	Low	303.564	Low	69.15	High	0.869669	Low	0.105824	Low	0 score	T4	N0	M0	III	Upper lobe of the lungs	Squamous Carcinoma	Middle School	Retired	Yes	No	75	1.7	25.9516	1.85	90	56	0
317	68	≥65	male	1.59	1.03	0.27	191	1.72	52.7	1.54369	Low	185.437	High	3.81481	Low	294.845	Low	57.85	Low	0.416796	Low	0.0326376	Low	0 score	T1	N3	M1	IV	Upper lobe of the lungs	Adenocarcinoma	College and above	Retired	No	No	69	1.71	23.597	1.8	90	857	1
318	74	≥65	male	9.62	1.01	0.79	189	89	32.5	9.52475	High	187.129	High	1.27848	Low	1800.18	High	37.55	Low	7.52455	High	2.73846	High	2 score	T3	N2	M0	III	Upper lobe of the lungs	Squamous Carcinoma	High School	Workers	Yes	No	58.5	1.7	20.2422	1.67	80	302	1
319	83	≥65	female	3.34	0.84	0.29	194	4.35	39.3	3.97619	High	230.952	High	2.89655	Low	771.381	Low	43.5	Low	1.1531	Low	0.110687	Low	0 score	T3	N2	M1	IV	Upper lobe of the lungs	Adenocarcinoma	Middle School	Retired	No	No	55	1.58	22.0317	1.54	80	64	0
320	71	≥65	male	11.3	2.14	1.32	287	27	33.22	5.28037	High	134.112	Low	1.62121	Low	1515.47	High	43.92	Low	6.97009	High	0.812763	High	2 score	T4	N2	M1	IV	Upper lobe of the lungs	Squamous Carcinoma	Elementary and below	Retired	Yes	Yes	71	1.78	22.4088	1.88	80	518	1
321	67	≥65	male	2.63	1.23	0.45	233	10.59	41.91	2.13821	Low	189.431	High	2.73333	Low	498.203	Low	48.06	Low	0.962195	Low	0.252684	Low	1 score	T2	N0	M0	I	Lower lobe of the lungs	Adenocarcinoma	Elementary and below	Unemployed	Yes	Yes	65	1.6	25.3906	1.67	100	332	0
322	62	46-64	female	3.69	1.6	0.35	246	0.42	42.2	2.30625	Low	153.75	Low	4.57143	High	567.337	Low	50.2	Low	0.807187	Low	0.00995261	Low	0 score	T2	N2	M1	IV	Upper lobe of the lungs	Adenocarcinoma	College and above	Others	No	No	56	1.6	21.875	1.57	90	977	1
323	65	≥65	male	3.76	1.41	0.61	241	8	37.6	2.66667	Low	170.922	Low	2.31148	Low	642.667	Low	44.65	Low	1.62667	Low	0.212766	Low	0 score	T3	N0	M1	IV	Lower lobe of the lungs	Squamous Carcinoma	Middle School	Farmers and herdsmen	Yes	Yes	51	1.56	20.9566	1.48	80	1125	0
324	57	46-64	female	2.54	1.32	0.25	244	0.01	64.2	1.92424	Low	184.848	High	5.28	High	469.515	Low	70.8	High	0.481061	Low	0.000155763	Low	0 score	T4	N3	M1	IV	Hilum	Adenocarcinoma	Middle School	Unemployed	No	No	63	1.63	23.7118	1.67	90	570	0
325	64	46-64	male	3.95	1.68	0.62	408	67.8	44.1	2.35119	Low	242.857	High	2.70968	Low	959.286	High	52.5	Low	1.45774	Low	1.53741	High	1 score	T4	N3	M1	IV	Upper lobe of the lungs	Squamous Carcinoma	High School	Others	No	No	73	1.78	23.04	1.9	90	328	0
326	72	≥65	female	4.51	1.65	0.81	368	25.39	61.3	2.73333	Low	223.03	High	2.03704	Low	1005.87	High	69.55	High	2.214	High	0.414192	High	1 score	T4	N3	M1	IV	Hilum	Adenocarcinoma	Elementary and below	Unemployed	No	No	68	1.36	36.7647	1.52	90	371	1
327	74	≥65	female	5.33	0.9	0.37	171	5	49.5	5.92222	High	190	High	2.43243	Low	1012.7	High	54	Low	2.19122	High	0.10101	Low	0 score	T2	N0	M0	II	Upper lobe of the lungs	Adenocarcinoma	Elementary and below	Farmers and herdsmen	No	No	46	1.55	19.1467	1.41	80	1304	1
328	63	46-64	male	5.18	1.7	0.02	318	79.87	40.3	3.04706	Low	187.059	High	85	High	968.965	High	48.8	Low	0.0609412	Low	1.98189	High	1 score	T4	NX	M1	IV	Upper lobe of the lungs	Squamous Carcinoma	Middle School	Retired	Yes	Yes	68	1.65	24.977	1.74	70	1985	0
329	75	≥65	male	6.98	1.95	1.02	236	3.61	34.5	3.57949	High	121.026	Low	1.91176	Low	844.759	High	44.25	Low	3.65108	High	0.104638	Low	0 score	T4	N3	M1	IV	Lower lobe of the lungs	Adenocarcinoma	High School	Retired	Yes	No	64	1.68	22.6757	1.72	90	1518	1
330	58	46-64	female	3.03	2.26	0.28	206	0.97	46	1.34071	Low	91.1504	Low	8.07143	High	276.186	Low	57.3	Low	0.375398	Low	0.021087	Low	0 score	T2	N1	M0	II	Upper lobe of the lungs	Adenocarcinoma	Middle School	Farmers and herdsmen	No	No	67	1.52	28.9993	1.63	90	2083	0
331	65	≥65	female	2.53	1.28	0.31	223	5.47	43	1.97656	Low	174.219	Low	4.12903	High	440.773	Low	49.4	Low	0.612734	Low	0.127209	Low	0 score	T2	N0	M0	I	Upper lobe of the lungs	Adenocarcinoma	Middle School	Retired	No	No	52	1.62	19.8141	1.54	90	85	0
332	69	≥65	male	5.01	1.65	0.45	187	20	45.5	3.03636	Low	113.333	Low	3.66667	Low	567.8	Low	53.75	Low	1.36636	Low	0.43956	High	1 score	T2	N3	M1	IV	Upper lobe of the lungs	Adenocarcinoma	Elementary and below	Others	Yes	No	60	1.58	24.0346	1.6	80	1452	0
333	84	≥65	male	3.14	1.68	0.49	267	0.19	38.8	1.86905	Low	158.929	Low	3.42857	Low	499.036	Low	47.2	Low	0.915833	Low	0.00489691	Low	0 score	T3	N3	M1	IV	Upper lobe of the lungs	Adenocarcinoma	High School	Unemployed	Yes	No	52	1.6	20.3125	1.52	80	632	0
334	76	≥65	male	7.38	0.96	0.3	169	2.92	31.5	7.6875	High	176.042	Low	3.2	Low	1299.19	High	36.3	Low	2.30625	High	0.0926984	Low	0 score	T4	N3	M1	IV	Lower lobe of the lungs	Adenocarcinoma	College and above	Retired	Yes	Yes	61	1.72	20.6193	1.72	100	191	0
335	81	≥65	female	3.62	1.52	0.43	284	6	34.33	2.38158	Low	186.842	High	3.53488	Low	676.368	Low	41.93	Low	1.02408	Low	0.174774	Low	0 score	T4	N2	M1	IV	Lower lobe of the lungs	Adenocarcinoma	Elementary and below	Retired	No	No	65	1.58	26.0375	1.66	80	882	1
336	66	≥65	male	3.86	1.04	0.46	240	17.76	47.2	3.71154	High	230.769	High	2.26087	Low	890.769	High	52.4	Low	1.70731	Low	0.376271	High	1 score	T1	N1	M1	IV	Upper lobe of the lungs	Adenocarcinoma	College and above	Institutionalized	Yes	Yes	75	1.7	25.9516	1.86	90	979	0
337	69	≥65	male	3.71	1.74	0.42	309	20.83	49	2.13218	Low	177.586	Low	4.14286	High	658.845	Low	57.7	Low	0.895517	Low	0.425102	High	1 score	T3	N2	M0	III	Upper lobe of the lungs	Squamous Carcinoma	High School	Retired	Yes	No	64	1.74	21.1389	1.77	90	800	1
338	70	≥65	male	2.63	1.47	0.52	171	0.62	55.5	1.78912	Low	116.327	Low	2.82692	Low	305.939	Low	62.85	Low	0.93034	Low	0.0111712	Low	0 score	T2	N0	M0	I	Lower lobe of the lungs	Squamous Carcinoma	Elementary and below	Others	Yes	No	61	1.6	23.8281	1.63	90	1500	0
339	63	46-64	male	3.98	1.44	0.65	205	11	55.9	2.76389	Low	142.361	Low	2.21538	Low	566.597	Low	63.1	Low	1.79653	Low	0.19678	Low	1 score	T2	N2	M1	IV	Upper lobe of the lungs	Adenocarcinoma	Elementary and below	Farmers and herdsmen	Yes	Yes	75	1.72	25.3515	1.87	90	474	1
340	69	≥65	male	2.67	0.91	0.35	210	0.13	61.1	2.93407	Low	230.769	High	2.6	Low	616.154	Low	65.65	High	1.02692	Low	0.00212766	Low	0 score	T1	N2	M1	IV	Upper lobe of the lungs	Adenocarcinoma	Middle School	Retired	Yes	No	60	1.6	23.4375	1.62	90	743	1
341	78	≥65	male	2.8	1.93	0.82	218	7.64	44.35	1.45078	Low	112.953	Low	2.35366	Low	316.269	Low	54	Low	1.18964	Low	0.172266	Low	0 score	T4	N3	M1	IV	Lower lobe of the lungs	Adenocarcinoma	Middle School	Unemployed	No	No	75	1.71	25.6489	1.87	80	159	0
342	60	46-64	female	5.9	1.85	0.52	311	5.6	52.7	3.18919	Low	168.108	Low	3.55769	Low	991.838	High	61.95	Low	1.65838	Low	0.106262	Low	0 score	T4	N3	M1	IV	Lower lobe of the lungs	Adenocarcinoma	High School	Others	No	No	63	1.58	25.2363	1.64	100	441	0
343	64	46-64	male	9.4	1.77	0.65	303	105.45	33.5	5.31073	High	171.186	Low	2.72308	Low	1609.15	High	42.35	Low	3.45198	High	3.14776	High	2 score	T4	N0	M0	III	Lower lobe of the lungs	Squamous Carcinoma	Elementary and below	Farmers and herdsmen	Yes	No	56	1.62	21.3382	1.58	90	233	0
344	56	46-64	female	3.49	1.64	0.39	210	5.9	57.9	2.12805	Low	128.049	Low	4.20513	High	446.89	Low	66.1	High	0.829939	Low	0.1019	Low	0 score	T1	N0	M0	I	Upper lobe of the lungs	Adenocarcinoma	Middle School	Unemployed	No	No	70	1.5	31.1111	1.65	90	839	0
345	80	≥65	male	4.31	1.98	0.51	187	18.42	58.5	2.17677	Low	94.4444	Low	3.88235	High	407.056	Low	68.4	High	1.11015	Low	0.314872	Low	1 score	T4	N0	M0	III	Upper lobe of the lungs	Adenocarcinoma	Middle School	Retired	Yes	No	80	1.6	31.25	1.83	90	427	0
346	82	≥65	male	3.58	2.84	0.61	216	11.2	58	1.26056	Low	76.0563	Low	4.65574	High	272.282	Low	72.2	High	0.768944	Low	0.193103	Low	1 score	T2	N2	M0	III	Upper lobe of the lungs	Squamous Carcinoma	High School	Institutionalized	Yes	No	69	1.69	24.1588	1.79	90	334	0
347	63	46-64	male	5.56	3.32	0.92	232	2.77	43.2	1.6747	Low	69.8795	Low	3.6087	Low	388.53	Low	59.8	Low	1.54072	Low	0.0641204	Low	0 score	T2	N0	M0	I	Upper lobe of the lungs	Squamous Carcinoma	Middle School	Retired	Yes	Yes	62	1.65	22.7732	1.68	100	104	0
348	55	46-64	male	3.13	1.49	0.45	172	0.23	63.4	2.10067	Low	115.436	Low	3.31111	Low	361.315	Low	70.85	High	0.945302	Low	0.00362776	Low	0 score	T1	N0	M0	I	Upper lobe of the lungs	Adenocarcinoma	College and above	Self-employed	No	No	72	1.73	24.0569	1.85	90	15	0
349	45	≤45	female	9.1	2.5	0.8	333	0.3	61.1	3.64	High	133.2	Low	3.125	Low	1212.12	High	73.6	High	2.912	High	0.00490998	Low	0 score	T1	N0	M0	I	Lower lobe of the lungs	Adenocarcinoma	College and above	Workers	No	No	67	1.67	24.0238	1.75	90	459	0
350	56	46-64	male	5	2.71	0.7	262	19.22	49.3	1.84502	Low	96.679	Low	3.87143	High	483.395	Low	62.85	Low	1.29151	Low	0.389858	High	1 score	T4	N3	M1	IV	Lower lobe of the lungs	Squamous Carcinoma	College and above	Workers	Yes	Yes	62.5	1.68	22.1443	1.7	80	450	1
351	82	≥65	male	4.83	0.67	0.55	215	23.45	57.9	7.20896	High	320.896	High	1.21818	Low	1549.93	High	61.25	Low	3.96493	High	0.405009	High	1 score	T1	N3	M1	IV	Upper lobe of the lungs	Adenocarcinoma	High School	Retired	Yes	Yes	77	1.71	26.3329	1.89	100	219	0
352	76	≥65	male	7.43	1.49	0.83	278	109	27.5	4.98658	High	186.577	High	1.79518	Low	1386.27	High	34.95	Low	4.13886	High	3.96364	High	2 score	T3	N2	M1	IV	Lower lobe of the lungs	Squamous Carcinoma	Elementary and below	Others	Yes	Yes	60	1.7	20.7612	1.69	90	395	1
353	65	≥65	male	2.02	1.47	0.35	221	7	57.5	1.37415	Low	150.34	Low	4.2	High	303.687	Low	64.85	High	0.480952	Low	0.121739	Low	0 score	T2	N0	M0	II	Upper lobe of the lungs	Large cell carcinoma	High School	Institutionalized	Yes	Yes	66	1.74	21.7994	1.79	90	1024	0
354	70	≥65	male	6.92	3.83	0.6	261	33.43	50.2	1.80679	Low	68.1462	Low	6.38333	High	471.572	Low	69.35	High	1.08407	Low	0.665936	High	1 score	T1	N3	M0	III	Lower lobe of the lungs	Squamous Carcinoma	High School	Others	No	No	71	1.78	22.4088	1.88	90	10	1
355	74	≥65	female	4.03	1.47	0.36	219	5	59.3	2.7415	Low	148.98	Low	4.08333	High	600.388	Low	66.65	High	0.986939	Low	0.084317	Low	0 score	T4	N2	M1	IV	Lower lobe of the lungs	Adenocarcinoma	Middle School	Workers	No	No	62	1.55	25.8065	1.6	90	996	0
356	47	46-64	male	5.89	2.02	0.87	292	37	45.9	2.91584	Low	144.554	Low	2.32184	Low	851.426	High	56	Low	2.53678	High	0.8061	High	1 score	T2	N3	M0	III	Lower lobe of the lungs	Adenocarcinoma	Middle School	Farmers and herdsmen	Yes	No	62	1.6	24.2188	1.64	90	683	1
357	80	≥65	female	5.04	1.86	0.63	299	1.2	56.6	2.70968	Low	160.753	Low	2.95238	Low	810.194	Low	65.9	High	1.7071	Low	0.0212014	Low	0 score	T3	N1	M0	III	Upper lobe of the lungs	Adenocarcinoma	Middle School	Retired	No	No	57	1.64	21.1927	1.61	90	761	0
358	67	≥65	female	4.36	1.93	0.51	315	3.4	40.7	2.25907	Low	163.212	Low	3.78431	Low	711.606	Low	50.35	Low	1.15212	Low	0.0835381	Low	0 score	T4	N2	M1	IV	Upper lobe of the lungs	Adenocarcinoma	High School	Workers	No	No	64	1.55	26.6389	1.62	100	419	0
359	58	46-64	male	4.39	2.98	0.87	258	0.25	38.8	1.47315	Low	86.5772	Low	3.42529	Low	380.074	Low	53.7	Low	1.28164	Low	0.0064433	Low	0 score	T1	N0	M0	I	Lower lobe of the lungs	Adenocarcinoma	High School	Others	Yes	No	65	1.69	22.76	1.74	100	179	0
360	67	≥65	male	5.68	1.99	0.66	388	32.44	34.5	2.85427	Low	194.975	High	3.01515	Low	1107.46	High	44.45	Low	1.88382	High	0.94029	High	2 score	T4	N2	M1	IV	Upper lobe of the lungs	Squamous Carcinoma	High School	Others	Yes	Yes	71	1.65	26.079	1.78	90	1021	1
361	50	46-64	male	4.75	1.69	0.54	278	11.55	41.7	2.81065	Low	164.497	Low	3.12963	Low	781.361	Low	50.15	Low	1.51775	Low	0.276978	Low	1 score	T2	N2	M1	IV	Hilum	Adenocarcinoma	Middle School	Others	Yes	No	90	1.78	28.4055	2.08	90	140	0
362	78	≥65	male	4	1.32	0.49	230	102.39	36.1	3.0303	Low	174.242	Low	2.69388	Low	696.97	Low	42.7	Low	1.48485	Low	2.83629	High	1 score	T4	N3	M0	III	Lower lobe of the lungs	Squamous Carcinoma	Elementary and below	Others	Yes	Yes	61	1.6	23.8281	1.63	80	626	0
363	54	46-64	male	6.51	1.75	0.55	351	6	38.9	3.72	High	200.571	High	3.18182	Low	1305.72	High	47.65	Low	2.046	High	0.154242	Low	0 score	T2	N3	M1	IV	Lower lobe of the lungs	Adenocarcinoma	Middle School	Employee	No	No	75	1.65	27.5482	1.82	80	1059	1
364	78	≥65	male	5.78	1.27	0.6	221	1.17	44.7	4.55118	High	174.016	Low	2.11667	Low	1005.81	High	51.05	Low	2.73071	High	0.0261745	Low	0 score	T4	N3	M0	III	Upper lobe of the lungs	Squamous Carcinoma	Elementary and below	Workers	Yes	Yes	65	1.7	22.4913	1.75	80	872	1
365	46	46-64	female	5.67	0.72	0.6	739	53	46.6	7.875	High	1026.39	High	1.2	Low	5819.62	High	50.2	Low	4.725	High	1.13734	High	1 score	T2	N3	M1	IV	Lower lobe of the lungs	Adenocarcinoma	College and above	Institutionalized	No	No	50	1.56	20.5457	1.47	80	999	1
366	70	≥65	female	3.52	1.27	0.37	281	0.76	47.5	2.77165	Low	221.26	High	3.43243	Low	778.835	Low	53.85	Low	1.02551	Low	0.016	Low	0 score	T4	N0	M1	IV	Upper lobe of the lungs	Adenocarcinoma	Middle School	Employee	No	No	64	1.54	26.986	1.62	90	734	0
367	71	≥65	male	4.27	1.28	0.44	238	2.88	60.4	3.33594	Low	185.938	High	2.90909	Low	793.953	Low	66.8	High	1.46781	Low	0.0476821	Low	0 score	T4	N3	M0	III	Middle lobe of the lungs	Squamous Carcinoma	Middle School	Others	Yes	Yes	87	1.83	25.9787	2.09	90	714	1
368	70	≥65	male	4.27	2.06	0.63	190	3.31	45	2.07282	Low	92.233	Low	3.26984	Low	393.835	Low	55.3	Low	1.30587	Low	0.0735556	Low	0 score	T4	N0	M0	III	Lower lobe of the lungs	Adenocarcinoma	Elementary and below	Others	Yes	Yes	80	1.68	28.3447	1.89	90	810	1
369	53	46-64	male	2.16	2.02	0.83	439	80.67	40.6	1.06931	Low	217.327	High	2.43373	Low	469.426	Low	50.7	Low	0.887525	Low	1.98695	High	1 score	T2	N2	M0	III	Upper lobe of the lungs	Adenocarcinoma	College and above	Employee	Yes	Yes	66	1.68	23.3844	1.74	80	1076	1
370	54	46-64	female	4.67	1.03	0.38	103	65	44.5	4.53398	High	100	Low	2.71053	Low	467	Low	49.65	Low	1.72291	Low	1.46067	High	1 score	T4	N3	M1	IV	Upper lobe of the lungs	Adenocarcinoma	College and above	Institutionalized	No	No	52	1.63	19.5717	1.54	90	26	1
371	71	≥65	female	1.75	1.02	0.55	474	43.04	37.6	1.71569	Low	464.706	High	1.85455	Low	813.235	Low	42.7	Low	0.943627	Low	1.14468	High	1 score	T2	N0	M1	IV	Bronchial	Adenocarcinoma	Elementary and below	Retired	No	No	42	1.54	17.7096	1.35	80	1001	1
372	64	46-64	female	2.11	1.85	0.31	187	0.96	39.8	1.14054	Low	101.081	Low	5.96774	High	213.281	Low	49.05	Low	0.353568	Low	0.0241206	Low	0 score	T1	N0	M0	I	Upper lobe of the lungs	Adenocarcinoma	College and above	Unemployed	No	No	49	1.57	19.8791	1.46	100	972	0
373	73	≥65	male	12.1	0.79	0.67	124	199.6	35.5	15.3165	High	156.962	Low	1.1791	Low	1899.24	High	39.45	Low	10.262	High	5.62254	High	1 score	T2	N3	M1	IV	Upper lobe of the lungs	Adenocarcinoma	Elementary and below	Farmers and herdsmen	No	Yes	50	1.62	19.052	1.51	70	643	1
374	55	46-64	male	4.75	1.7	0.57	290	6	65.6	2.79412	Low	170.588	Low	2.98246	Low	810.294	Low	74.1	High	1.59265	Low	0.0914634	Low	0 score	T2	N0	M0	II	Middle lobe of the lungs	Adenocarcinoma	Middle School	Others	Yes	Yes	88	1.69	30.8112	1.98	90	1641	0
375	66	≥65	female	4.77	1.61	0.62	260	1.18	58.8	2.96273	Low	161.491	Low	2.59677	Low	770.311	Low	66.85	High	1.83689	Low	0.020068	Low	0 score	T4	N3	M1	IV	Upper lobe of the lungs	Adenocarcinoma	Elementary and below	Others	No	Yes	58	1.7	20.0692	1.67	90	200	0
376	61	46-64	male	3.13	2.34	0.56	273	44.58	39.1	1.33761	Low	116.667	Low	4.17857	High	365.167	Low	50.8	Low	0.74906	Low	1.14015	High	1 score	T1	N0	M0	I	Upper lobe of the lungs	Adenocarcinoma	High School	Retired	Yes	No	65	1.74	21.4692	1.78	100	792	0
377	52	46-64	male	5.57	1.87	0.97	466	10.25	43.1	2.97861	Low	249.198	High	1.92784	Low	1388.03	High	52.45	Low	2.88925	High	0.237819	Low	1 score	T4	N0	M0	III	Upper lobe of the lungs	Adenocarcinoma	High School	Workers	Yes	Yes	52	1.72	17.5771	1.6	90	161	0
378	72	≥65	male	5.78	3.25	0.81	364	23	39.1	1.77846	Low	112	Low	4.01235	High	647.36	Low	55.35	Low	1.44055	Low	0.588235	High	1 score	T4	N2	M0	III	Upper lobe of the lungs	Squamous Carcinoma	Middle School	Others	Yes	Yes	53	1.65	19.4674	1.57	80	788	1
379	53	46-64	female	3.67	1.78	0.47	248	5.15	39.5	2.0618	Low	139.326	Low	3.78723	Low	511.326	Low	48.4	Low	0.969045	Low	0.13038	Low	0 score	T1	N3	M1	IV	Lower lobe of the lungs	Adenocarcinoma	Middle School	Others	No	No	61	1.53	26.0584	1.58	70	804	0
380	72	≥65	male	6.13	0.5	0.88	150	6.38	33.6	12.26	High	300	High	0.568182	Low	1839	High	36.1	Low	10.7888	High	0.189881	Low	0 score	T3	N2	M1	IV	Lower lobe of the lungs	Adenocarcinoma	Elementary and below	Farmers and herdsmen	No	No	58	1.62	22.1003	1.61	80	464	1
381	74	≥65	male	5.53	1.01	0.65	236	17.21	48.5	5.47525	High	233.663	High	1.55385	Low	1292.16	High	53.55	Low	3.55891	High	0.354845	High	1 score	T4	NX	M1	IV	Lower lobe of the lungs	Adenocarcinoma	College and above	Retired	Yes	No	74	1.68	26.2188	1.83	90	848	1
382	71	≥65	female	4.44	2.14	0.26	312	0.24	60	2.07477	Low	145.794	Low	8.23077	High	647.327	Low	70.7	High	0.539439	Low	0.004	Low	0 score	T1	N1	M0	II	Upper lobe of the lungs	Adenocarcinoma	Middle School	Retired	No	No	61	1.63	22.9591	1.65	90	517	0
383	82	≥65	male	3.27	1.61	0.47	149	0.55	63.5	2.03106	Low	92.5466	Low	3.42553	Low	302.627	Low	71.55	High	0.954596	Low	0.00866142	Low	0 score	T2	N2	M0	III	Lower lobe of the lungs	Squamous Carcinoma	Elementary and below	Retired	Yes	Yes	68	1.64	25.2826	1.74	100	144	0
384	66	≥65	male	3.87	1.18	0.55	263	13.58	40	3.27966	Low	222.881	High	2.14545	Low	862.551	High	45.9	Low	1.80381	Low	0.3395	High	1 score	T3	N3	M0	III	Lower lobe of the lungs	Adenocarcinoma	Elementary and below	Retired	Yes	No	68	1.55	28.3039	1.63	90	350	0
385	82	≥65	female	4.8	0.89	0.62	255	28.42	30.8	5.39326	High	286.517	High	1.43548	Low	1375.28	High	35.25	Low	3.34382	High	0.922727	High	2 score	T2	N3	M1	IV	Lower lobe of the lungs	Adenocarcinoma	Elementary and below	Others	No	No	62	1.64	23.0518	1.67	70	668	0
386	53	46-64	male	4.87	1.7	0.75	313	7.65	47.1	2.86471	Low	184.118	High	2.26667	Low	896.653	High	55.6	Low	2.14853	High	0.16242	Low	0 score	T2	N3	M1	IV	Lower lobe of the lungs	Adenocarcinoma	College and above	Workers	Yes	Yes	79	1.69	27.6601	1.89	90	893	0
387	79	≥65	male	5.03	1.65	0.7	203	5	41.5	3.04848	Low	123.03	Low	2.35714	Low	618.842	Low	49.75	Low	2.13394	High	0.120482	Low	0 score	T4	N2	M0	III	Upper lobe of the lungs	Squamous Carcinoma	College and above	Institutionalized	Yes	No	68	1.7	23.5294	1.78	90	707	1
388	64	46-64	male	7.08	1.59	0.63	280	36.42	42.4	4.45283	High	176.101	Low	2.52381	Low	1246.79	High	50.35	Low	2.80528	High	0.858962	High	1 score	T1	N0	M1	IV	Lower lobe of the lungs	Adenocarcinoma	Elementary and below	Workers	Yes	Yes	67	1.67	24.0238	1.75	90	614	1
389	55	46-64	female	4.65	1.02	0.42	183	6	42.1	4.55882	High	179.412	High	2.42857	Low	834.265	High	47.2	Low	1.91471	High	0.142518	Low	0 score	T2	N2	M1	IV	Upper lobe of the lungs	Adenocarcinoma	Middle School	Retired	No	No	47	1.55	19.563	1.42	100	1031	0
390	45	≤45	male	4.25	1.89	0.32	227	22.8	54.9	2.24868	Low	120.106	Low	5.90625	High	510.45	Low	64.35	High	0.719577	Low	0.415301	High	1 score	T1	N2	M1	IV	Lower lobe of the lungs	Adenocarcinoma	High School	Employee	No	No	72	1.69	25.2092	1.81	90	718	1
391	43	≤45	male	4.77	1.77	0.89	374	79.44	43.5	2.69492	Low	211.299	High	1.98876	Low	1007.9	High	52.35	Low	2.39847	High	1.82621	High	1 score	T4	N3	M1	IV	Upper lobe of the lungs	Adenocarcinoma	High School	Others	No	No	65	1.75	21.2245	1.79	90	677	1
392	33	≤45	female	8.47	0.67	0.83	156	250	36.4	12.6418	High	232.836	High	0.807229	Low	1972.12	High	39.75	Low	10.4927	High	6.86813	High	1 score	T4	N3	M1	IV	Bronchial	Adenocarcinoma	Middle School	Self-employed	No	No	65	1.65	23.8751	1.71	90	968	0
393	76	≥65	male	3.77	1.03	0.38	252	35.65	52.8	3.66019	High	244.66	High	2.71053	Low	922.369	High	57.95	Low	1.39087	Low	0.675189	High	1 score	T4	N3	M1	IV	Upper lobe of the lungs	Squamous Carcinoma	Elementary and below	Retired	Yes	No	80	1.75	26.1224	1.94	90	18	0
394	53	46-64	female	1.96	1.44	0.28	179	0.8	64.7	1.36111	Low	124.306	Low	5.14286	High	243.639	Low	71.9	High	0.381111	Low	0.0123648	Low	0 score	T2	N0	M0	I	Lower lobe of the lungs	Adenocarcinoma	High School	Others	No	No	58	1.55	24.1415	1.56	90	1281	0
395	75	≥65	male	4.51	1.86	0.66	246	5	57.8	2.42473	Low	132.258	Low	2.81818	Low	596.484	Low	67.1	High	1.60032	Low	0.0865052	Low	0 score	T2	N2	M1	IV	Lower lobe of the lungs	Adenocarcinoma	Elementary and below	Farmers and herdsmen	Yes	Yes	56	1.67	20.0796	1.62	70	922	1
396	75	≥65	female	5.06	1.18	0.33	223	36.58	56.5	4.28814	High	188.983	High	3.57576	Low	956.254	High	62.4	Low	1.41508	Low	0.647434	High	1 score	T1	N2	M1	IV	Lower lobe of the lungs	Adenocarcinoma	Middle School	Retired	No	No	68	1.63	25.5937	1.73	80	1309	1
397	64	46-64	male	6.58	2.29	0.69	389	11.56	52.4	2.87336	Low	169.869	Low	3.31884	Low	1117.74	High	63.85	Low	1.98262	High	0.220611	Low	1 score	T2	N0	M1	IV	Upper lobe of the lungs	Adenocarcinoma	Middle School	Retired	Yes	No	55	1.65	20.202	1.59	90	257	0
398	57	46-64	male	17.67	0.94	0.84	265	105	17.38	18.7979	High	281.915	High	1.11905	Low	4981.44	High	22.08	Low	15.7902	High	6.04143	High	2 score	T4	N3	M1	IV	Lower lobe of the lungs	Adenocarcinoma	Elementary and below	Farmers and herdsmen	Yes	No	59	1.6	23.0469	1.61	70	882	1
399	72	≥65	male	6.26	1.1	0.58	163	10.45	49.8	5.69091	High	148.182	Low	1.89655	Low	927.618	High	55.3	Low	3.30073	High	0.209839	Low	1 score	T4	N2	M0	IV	Upper lobe of the lungs	Adenocarcinoma	College and above	Retired	No	Yes	70	1.72	23.6614	1.82	90	430	0
400	77	≥65	male	7.93	0.71	0.64	321	22	34.99	11.169	High	452.113	High	1.10938	Low	3585.25	High	38.54	Low	7.14817	High	0.628751	High	2 score	T3	N2	M1	IV	Upper lobe of the lungs	Adenocarcinoma	Elementary and below	Retired	Yes	Yes	65	1.75	21.2245	1.79	70	722	1
401	74	≥65	female	8.55	5.57	1.03	346	7	53.7	1.53501	Low	62.1185	Low	5.40777	High	531.113	Low	81.55	High	1.58106	Low	0.130354	Low	0 score	T1	N0	M0	I	Upper lobe of the lungs	Adenocarcinoma	Elementary and below	Others	No	No	65	1.5	28.8889	1.6	90	1701	0
402	73	≥65	male	3.43	1.05	0.53	253	12	33.9	3.26667	Low	240.952	High	1.98113	Low	826.467	Low	39.15	Low	1.73133	Low	0.353982	High	2 score	T1	N0	M0	I	Bronchial	Adenocarcinoma	Middle School	Retired	Yes	Yes	74	1.73	24.7252	1.87	90	1062	0
403	52	46-64	male	8.21	2.33	0.85	286	15	35.6	3.52361	High	122.747	Low	2.74118	Low	1007.75	High	47.25	Low	2.99506	High	0.421348	High	1 score	T2	N1	M0	II	Lower lobe of the lungs	Squamous Carcinoma	Middle School	Workers	Yes	Yes	66	1.7	22.8374	1.76	90	1285	1
404	65	≥65	female	17.96	0.65	0.7	276	22.9	41.3	27.6308	High	424.615	High	0.928571	Low	7626.09	High	44.55	Low	19.3415	High	0.554479	High	1 score	T1	N0	M1	IV	Lower lobe of the lungs	Adenocarcinoma	Elementary and below	Retired	No	No	73	1.58	29.2421	1.74	80	410	1
405	49	46-64	female	2.76	1.89	0.4	256	0.7	63.8	1.46032	Low	135.45	Low	4.725	High	373.841	Low	73.25	High	0.584127	Low	0.0109718	Low	0 score	T2	N0	M0	I	Upper lobe of the lungs	Adenocarcinoma	College and above	Institutionalized	No	No	52	1.47	24.064	1.43	90	1077	0
406	83	≥65	male	4.86	1.46	0.61	267	13	34.5	3.32877	Low	182.877	High	2.39344	Low	888.781	High	41.8	Low	2.03055	High	0.376812	High	2 score	T2	N2	M1	IV	Upper lobe of the lungs	Adenocarcinoma	Elementary and below	Retired	Yes	No	65	1.62	24.7676	1.69	80	1480	0
407	60	46-64	male	8.85	1.5	0.74	288	30.88	51.1	5.9	High	192	High	2.02703	Low	1699.2	High	58.6	Low	4.366	High	0.604305	High	1 score	T4	N3	M1	IV	Upper lobe of the lungs	Adenocarcinoma	Middle School	Farmers and herdsmen	Yes	No	58	1.65	21.3039	1.63	90	46	1
408	76	≥65	male	6.02	0.82	0.94	262	105	29	7.34146	High	319.512	High	0.87234	Low	1923.46	High	33.1	Low	6.90098	High	3.62069	High	2 score	T2	N2	M0	III	Lower lobe of the lungs	Squamous Carcinoma	College and above	Retired	Yes	Yes	70	1.76	22.5981	1.85	90	1186	0
409	80	≥65	male	5.94	0.58	0.65	286	88.7	40.7	10.2414	High	493.103	High	0.892308	Low	2929.03	High	43.6	Low	6.6569	High	2.17936	High	1 score	T4	N3	M1	IV	Upper lobe of the lungs	Squamous Carcinoma	Middle School	Retired	Yes	No	75	1.68	26.5731	1.83	50	350	1
410	76	≥65	female	5.26	2.64	0.96	392	0.5	51.1	1.99242	Low	148.485	Low	2.75	Low	781.03	Low	64.3	High	1.91273	High	0.00978474	Low	0 score	T1	N1	M0	III	Middle lobe of the lungs	Adenocarcinoma	Elementary and below	Retired	No	No	52	1.52	22.5069	1.47	80	1417	1
411	67	≥65	female	5.53	1.29	0.42	201	4.86	42.6	4.28682	High	155.814	Low	3.07143	Low	861.651	High	49.05	Low	1.80047	Low	0.114085	Low	0 score	T1	N0	M0	I	Lower lobe of the lungs	Adenocarcinoma	Elementary and below	Farmers and herdsmen	No	No	68	1.52	29.4321	1.64	90	1492	0
412	70	≥65	female	3.86	1.19	0.55	141	56.7	31.92	3.2437	Low	118.487	Low	2.16364	Low	457.361	Low	37.87	Low	1.78403	Low	1.77632	High	2 score	T1	N0	M1	IV	Upper lobe of the lungs	Adenocarcinoma	Elementary and below	Others	No	No	55	1.51	24.1217	1.49	80	672	0
413	74	≥65	male	3.65	1.64	0.33	289	6.58	53	2.22561	Low	176.22	Low	4.9697	High	643.201	Low	61.2	Low	0.734451	Low	0.124151	Low	0 score	T3	N0	M0	II	Upper lobe of the lungs	Squamous Carcinoma	Elementary and below	Farmers and herdsmen	Yes	No	68	1.62	25.9107	1.72	90	53	0
414	71	≥65	male	4.02	1.01	0.5	170	4.67	56.9	3.9802	High	168.317	Low	2.02	Low	676.634	Low	61.95	Low	1.9901	High	0.0820738	Low	0 score	T4	N3	M0	III	Lower lobe of the lungs	Adenocarcinoma	Elementary and below	Farmers and herdsmen	Yes	No	72	1.68	25.5102	1.81	90	251	0
415	77	≥65	male	5.51	1.33	0.83	245	47.74	43.9	4.14286	High	184.211	High	1.60241	Low	1015	High	50.55	Low	3.43857	High	1.08747	High	1 score	T2	N2	M1	IV	Upper lobe of the lungs	Adenocarcinoma	Elementary and below	Farmers and herdsmen	Yes	Yes	52	1.65	19.1001	1.56	90	458	1
416	73	≥65	female	6.43	1.46	0.39	223	3.01	49.2	4.40411	High	152.74	Low	3.74359	Low	982.116	High	56.5	Low	1.7176	Low	0.0611789	Low	0 score	T3	N3	M1	IV	Hilum	Adenocarcinoma	Elementary and below	Farmers and herdsmen	No	No	68.5	1.42	33.9714	1.57	80	872	1
417	58	46-64	male	4.27	1.5	0.99	312	80.47	40.4	2.84667	Low	208	High	1.51515	Low	888.16	High	47.9	Low	2.8182	High	1.99183	High	1 score	T3	N0	M0	III	Upper lobe of the lungs	Adenocarcinoma	Middle School	Workers	Yes	No	78	1.78	24.6181	1.95	90	675	1
418	50	46-64	female	1.69	1.09	0.17	196	0.19	63.3	1.55046	Low	179.817	High	6.41176	High	303.89	Low	68.75	High	0.263578	Low	0.00300158	Low	0 score	T1	N0	M0	I	Lower lobe of the lungs	Adenocarcinoma	College and above	Employee	No	No	55	1.62	20.9572	1.57	90	313	0
419	55	46-64	male	3.19	1.63	0.39	287	0.47	42.2	1.95706	Low	176.074	Low	4.17949	High	561.675	Low	50.35	Low	0.763252	Low	0.0111374	Low	0 score	T2	N2	M1	IV	Upper lobe of the lungs	Adenocarcinoma	Middle School	Retired	No	Yes	75	1.76	24.2123	1.91	100	522	0
420	54	46-64	male	2.32	1.4	0.25	200	116.78	65.1	1.65714	Low	142.857	Low	5.6	High	331.429	Low	72.1	High	0.414286	Low	1.79386	High	1 score	T1	N0	M0	I	Upper lobe of the lungs	Adenocarcinoma	Elementary and below	Others	No	Yes	78	1.72	26.3656	1.91	90	237	0
421	66	≥65	male	6.09	2.47	0.85	331	32.36	41.2	2.46559	Low	134.008	Low	2.90588	Low	816.109	Low	53.55	Low	2.09575	High	0.785437	High	1 score	T4	N2	M0	III	Upper lobe of the lungs	Squamous Carcinoma	Elementary and below	Workers	Yes	Yes	90	1.68	31.8878	1.99	90	731	1
422	52	46-64	female	2.42	1.27	0.35	269	0.21	56.4	1.90551	Low	211.811	High	3.62857	Low	512.583	Low	62.75	Low	0.666929	Low	0.0037234	Low	0 score	T2	N0	M0	I	Upper lobe of the lungs	Adenocarcinoma	Elementary and below	Farmers and herdsmen	No	No	59	1.58	23.634	1.59	90	1201	0
423	52	46-64	female	3.07	1.57	0.28	169	0.2	47.5	1.95541	Low	107.643	Low	5.60714	High	330.465	Low	55.35	Low	0.547516	Low	0.00421053	Low	0 score	T1	N0	M0	I	Lower lobe of the lungs	Adenocarcinoma	Elementary and below	Farmers and herdsmen	No	No	53	1.55	22.0604	1.5	100	256	0
424	59	46-64	female	3.11	2.48	0.45	175	5	62.2	1.25403	Low	70.5645	Low	5.51111	High	219.456	Low	74.6	High	0.564315	Low	0.0803859	Low	0 score	T1	N1	M0	II	Lower lobe of the lungs	Adenocarcinoma	Middle School	Farmers and herdsmen	No	No	64	1.52	27.7008	1.6	100	337	0
425	65	≥65	male	4.31	1.88	0.57	245	9.68	42.4	2.29255	Low	130.319	Low	3.29825	Low	561.676	Low	51.8	Low	1.30676	Low	0.228302	Low	0 score	T4	N2	M1	IV	Hilum	Adenocarcinoma	Elementary and below	Self-employed	No	No	64	1.71	21.8871	1.74	90	881	1
426	66	≥65	male	5.93	1.63	0.38	231	13	42.4	3.63804	High	141.718	Low	4.28947	High	840.387	High	50.55	Low	1.38245	Low	0.306604	Low	1 score	T3	N2	M0	III	Upper lobe of the lungs	Squamous Carcinoma	Elementary and below	Unemployed	Yes	Yes	72	1.7	24.9135	1.83	90	271	0
427	66	≥65	male	6.62	1.6	0.69	183	2.69	43.6	4.1375	High	114.375	Low	2.31884	Low	757.163	Low	51.6	Low	2.85487	High	0.0616972	Low	0 score	T4	N3	M1	IV	Upper lobe of the lungs	Adenocarcinoma	Elementary and below	Retired	Yes	No	70	1.76	22.5981	1.82	90	26	0
428	53	46-64	female	4.44	0.96	0.5	284	6	37.7	4.625	High	295.833	High	1.92	Low	1313.5	High	42.5	Low	2.3125	High	0.159151	Low	0 score	T4	N3	M1	IV	Upper lobe of the lungs	Adenocarcinoma	Middle School	Employee	No	No	45	1.6	17.5781	1.43	90	1275	0
429	64	46-64	male	9.36	2.77	0.79	499	53.1	44.6	3.37906	Low	180.144	High	3.50633	Low	1686.15	High	58.45	Low	2.66946	High	1.19058	High	1 score	T4	N3	M1	IV	Hilum	Adenocarcinoma	High School	Others	Yes	Yes	55	1.62	20.96	1.57	90	618	1
430	61	46-64	male	6.61	1.07	0.57	238	67	47.3	6.17757	High	222.43	High	1.87719	Low	1470.26	High	52.65	Low	3.52121	High	1.41649	High	1 score	T3	N3	M1	IV	Lower lobe of the lungs	Adenocarcinoma	High School	Others	Yes	No	46	1.57	18.662	1.42	90	66	0
431	62	46-64	male	8.57	1.22	0.72	375	68	37.8	7.02459	High	307.377	High	1.69444	Low	2634.22	High	43.9	Low	5.0577	High	1.79894	High	1 score	T2	N0	M1	IV	Lower lobe of the lungs	Squamous Carcinoma	Middle School	Others	Yes	Yes	72	1.75	23.5102	1.87	90	601	1
432	56	46-64	male	3.9	1.46	0.42	258	4.31	59.8	2.67123	Low	176.712	Low	3.47619	Low	689.178	Low	67.1	High	1.12192	Low	0.0720736	Low	0 score	T2	N3	M1	IV	Middle lobe of the lungs	Squamous Carcinoma	Elementary and below	Others	No	No	70	1.76	22.5981	1.82	90	116	0
433	49	46-64	male	10.68	1.33	0.89	594	127	30.27	8.03008	High	446.617	High	1.49438	Low	4769.86	High	36.92	Low	7.14677	High	4.19557	High	2 score	T4	N3	M1	IV	Upper lobe of the lungs	Squamous Carcinoma	Middle School	Farmers and herdsmen	Yes	Yes	64	1.68	22.6757	1.72	70	488	1
434	57	46-64	male	5.25	1.49	0.61	300	34.54	41.4	3.52349	High	201.342	High	2.44262	Low	1057.05	High	48.85	Low	2.14933	High	0.8343	High	1 score	T2	N2	M0	III	Lower lobe of the lungs	Squamous Carcinoma	Middle School	Workers	Yes	No	91	1.78	28.7211	2.09	90	734	0
435	78	≥65	male	7.8	0.61	0.47	255	60	31.6	12.7869	High	418.033	High	1.29787	Low	3260.66	High	34.65	Low	6.00984	High	1.89873	High	2 score	T3	N2	M1	IV	Lower lobe of the lungs	Squamous Carcinoma	College and above	Retired	Yes	Yes	55	1.63	20.7008	1.58	90	756	1
436	78	≥65	male	3.48	0.64	0.14	197	256	24.53	5.4375	High	307.812	High	4.57143	High	1071.19	High	27.73	Low	0.76125	Low	10.4362	High	2 score	T2	N2	M1	IV	Upper lobe of the lungs	Adenocarcinoma	High School	Farmers and herdsmen	Yes	Yes	62	1.58	24.8358	1.62	90	734	1
437	60	46-64	male	10.07	1.15	0.94	475	104.04	32.3	8.75652	High	413.043	High	1.2234	Low	4159.35	High	38.05	Low	8.23113	High	3.22105	High	2 score	T2	N0	M1	IV	Upper lobe of the lungs	Squamous Carcinoma	High School	Farmers and herdsmen	Yes	Yes	70	1.77	22.3435	1.87	80	490	0
438	59	46-64	male	2.96	1.84	0.57	221	1.36	39	1.6087	Low	120.109	Low	3.22807	Low	355.522	Low	48.2	Low	0.916957	Low	0.0348718	Low	0 score	T2	N0	M0	II	Upper lobe of the lungs	Adenocarcinoma	Middle School	Retired	Yes	No	55	1.67	19.721	1.36	90	67	0
439	77	≥65	female	9.01	1.53	0.93	235	1.3	53.2	5.88889	High	153.595	Low	1.64516	Low	1383.89	High	60.85	Low	5.47667	High	0.0244361	Low	0 score	T1	N0	M0	I	Upper lobe of the lungs	Adenocarcinoma	College and above	Institutionalized	No	No	67	1.59	26.5021	1.69	80	717	0
440	76	≥65	female	4.82	1.7	0.41	196	113	57	2.83529	Low	115.294	Low	4.14634	High	555.718	Low	65.5	High	1.16247	Low	1.98246	High	1 score	T1	N0	M0	I	Lower lobe of the lungs	Squamous Carcinoma	Elementary and below	Others	No	No	59	1.52	25.5367	1.55	90	1097	0
441	78	≥65	male	10.45	1.18	0.94	372	35	43	8.85593	High	315.254	High	1.25532	Low	3294.41	High	48.9	Low	8.32458	High	0.813953	High	1 score	T4	N2	M1	IV	Lower lobe of the lungs	Adenocarcinoma	Elementary and below	Retired	Yes	No	59	1.59	23.3377	1.6	90	504	1
442	65	≥65	male	4.54	2.23	0.27	332	9.25	57.5	2.03587	Low	148.879	Low	8.25926	High	675.91	Low	68.65	High	0.549686	Low	0.16087	Low	0 score	T2	N3	M1	IV	Upper lobe of the lungs	Adenocarcinoma	Elementary and below	Others	Yes	No	60	1.65	22.0386	1.65	90	1182	1
443	57	46-64	male	5.85	1.26	0.42	210	20.35	34.6	4.64286	High	166.667	Low	3	Low	975	High	40.9	Low	1.95	High	0.58815	High	2 score	T2	N0	M0	II	Lower lobe of the lungs	Squamous Carcinoma	Middle School	Self-employed	Yes	No	73	1.78	23.04	1.9	80	1603	1
444	77	≥65	female	3.61	1.25	0.42	224	5	45.1	2.888	Low	179.2	High	2.97619	Low	646.912	Low	51.35	Low	1.21296	Low	0.110865	Low	0 score	T4	N2	M1	IV	Upper lobe of the lungs	Adenocarcinoma	Elementary and below	Others	No	No	45	1.5	20	1.36	90	407	1
445	58	46-64	female	3.4	1.37	0.39	235	5	32.7	2.48175	Low	171.533	Low	3.51282	Low	583.212	Low	39.55	Low	0.967883	Low	0.152905	Low	0 score	T2	N2	M1	IV	Lower lobe of the lungs	Adenocarcinoma	Elementary and below	Farmers and herdsmen	No	No	66	1.57	26.7759	1.66	90	1143	0
446	54	46-64	male	14.75	0.63	0.66	227	11.82	37	23.4127	High	360.317	High	0.954545	Low	5314.68	High	40.15	Low	15.4524	High	0.319459	Low	1 score	T3	N0	M0	II	Upper lobe of the lungs	Squamous Carcinoma	Elementary and below	Farmers and herdsmen	Yes	Yes	58	1.69	20.3074	1.66	100	972	0
447	52	46-64	female	1.74	0.68	0.24	220	11.54	120	2.55882	Low	323.529	High	2.83333	Low	562.941	Low	123.4	High	0.614118	Low	0.0961667	Low	1 score	T4	N2	M0	III	Upper lobe of the lungs	Squamous Carcinoma	Middle School	Others	No	No	50	1.65	18.3655	1.53	90	611	0
448	68	≥65	male	7.37	1.18	1.02	234	67	35.1	6.24576	High	198.305	High	1.15686	Low	1461.51	High	41	Low	6.37068	High	1.90883	High	1 score	T4	N3	M1	IV	Lower lobe of the lungs	Adenocarcinoma	Elementary and below	Farmers and herdsmen	No	No	62	1.68	21.9671	1.7	80	1010	1
449	68	≥65	male	9.74	1.24	0.85	154	1.43	38.4	7.85484	High	124.194	Low	1.45882	Low	1209.65	High	44.6	Low	6.67661	High	0.0372396	Low	0 score	T2	N2	M1	IV	Middle lobe of the lungs	Adenocarcinoma	Middle School	Others	Yes	No	71	1.7	24.5675	1.82	100	501	0
450	40	≤45	female	3.95	0.75	0.28	200	5.1	54	5.26667	High	266.667	High	2.67857	Low	1053.33	High	57.75	Low	1.47467	Low	0.0944444	Low	0 score	T3	N3	M1	IV	Middle lobe of the lungs	Adenocarcinoma	Middle School	Self-employed	No	No	60	1.6	23.4375	1.62	90	507	0
451	59	46-64	male	5.96	1.17	0.67	267	149.45	47.3	5.09402	High	228.205	High	1.74627	Low	1360.1	High	53.15	Low	3.41299	High	3.15962	High	1 score	T4	N3	M1	IV	Lower lobe of the lungs	Adenocarcinoma	Middle School	Farmers and herdsmen	No	No	65	1.7	22.4913	1.75	90	98	0
452	46	46-64	male	5.68	2.14	0.43	269	3.39	60.6	2.65421	Low	125.701	Low	4.97674	High	713.981	Low	71.3	High	1.14131	Low	0.0559406	Low	0 score	T4	N3	M1	IV	Middle lobe of the lungs	Adenocarcinoma	High School	Employee	Yes	No	68	1.77	21.7051	1.84	90	1299	0
453	76	≥65	male	8.72	1.14	0.96	228	88	48.6	7.64912	High	200	High	1.1875	Low	1744	High	54.3	Low	7.34316	High	1.8107	High	1 score	T1	N2	M0	III	Upper lobe of the lungs	Adenocarcinoma	Middle School	Others	Yes	Yes	64	1.71	21.8871	1.74	80	945	1
454	57	46-64	male	2.9	2.2	0.5	200	51.09	51	1.31818	Low	90.9091	Low	4.4	High	263.636	Low	62	Low	0.659091	Low	1.00176	High	1 score	T4	N3	M1	IV	Lower lobe of the lungs	Adenocarcinoma	Middle School	Farmers and herdsmen	Yes	No	68	1.65	24.977	1.73	90	473	1
455	45	≤45	male	5.43	0.89	0.73	247	9.86	58	6.10112	High	277.528	High	1.21918	Low	1506.98	High	62.45	Low	4.45382	High	0.17	Low	0 score	T4	N3	M1	IV	Upper lobe of the lungs	Squamous Carcinoma	Elementary and below	Others	No	No	87	1.75	28.4082	2.02	90	742	0
456	64	46-64	male	4.94	1.77	0.71	428	59	45.3	2.79096	Low	241.808	High	2.49296	Low	1194.53	High	54.15	Low	1.98158	High	1.30243	High	1 score	T3	N2	M1	IV	Upper lobe of the lungs	Adenocarcinoma	Elementary and below	Farmers and herdsmen	Yes	Yes	67	1.75	21.8776	1.81	80	639	1
457	47	46-64	male	8.4	2.03	0.96	445	96	29.43	4.13793	High	219.212	High	2.11458	Low	1841.38	High	39.58	Low	3.97241	High	3.26198	High	2 score	T4	N3	M1	IV	Hilum	Adenocarcinoma	College and above	Institutionalized	Yes	No	93	1.77	29.685	2.1	90	872	1
458	67	≥65	male	2.05	1.64	0.45	178	1.2	60.7	1.25	Low	108.537	Low	3.64444	Low	222.5	Low	68.9	High	0.5625	Low	0.0197694	Low	0 score	T4	N1	M0	III	Upper lobe of the lungs	Squamous Carcinoma	Middle School	Retired	Yes	Yes	90	1.77	28.7274	2.07	90	1064	0
459	66	≥65	male	5.77	1.3	0.67	406	125.36	32.9	4.43846	High	312.308	High	1.9403	Low	1802.02	High	39.4	Low	2.97377	High	3.81033	High	2 score	T4	N3	M1	IV	Hilum	Adenocarcinoma	Elementary and below	Farmers and herdsmen	No	No	60	1.6	23.4375	1.62	90	111	0
460	55	46-64	male	5.8	1.18	0.68	204	59	40.9	4.91525	High	172.881	Low	1.73529	Low	1002.71	High	46.8	Low	3.34237	High	1.44254	High	1 score	T3	N3	M1	IV	Hilum	Adenocarcinoma	High School	Retired	Yes	No	79	1.71	27.0169	1.91	90	602	1
461	60	46-64	male	4.36	2.11	0.67	395	49.4	30	2.06635	Low	187.204	High	3.14925	Low	816.209	Low	40.55	Low	1.38445	Low	1.64667	High	2 score	T4	N3	M1	IV	Hilum	Adenocarcinoma	High School	Workers	Yes	Yes	75	1.7	25.9516	1.86	90	144	0
462	70	≥65	male	4.59	1.59	0.51	237	6.41	39.9	2.88679	Low	149.057	Low	3.11765	Low	684.17	Low	47.85	Low	1.47226	Low	0.160652	Low	0 score	T4	N2	M0	III	Hilum	Squamous Carcinoma	Middle School	Unemployed	Yes	No	72	1.65	26.4463	1.79	90	93	0
463	68	≥65	male	10.09	0.91	0.45	255	1.87	37.6	11.0879	High	280.22	High	2.02222	Low	2827.42	High	42.15	Low	4.98956	High	0.049734	Low	0 score	T2	N3	M1	IV	Lower lobe of the lungs	Squamous Carcinoma	Elementary and below	Others	Yes	Yes	70	1.7	24.2215	1.8	90	391	1
464	58	46-64	male	4.9	1.1	0.38	370	49	49.8	4.45455	High	336.364	High	2.89474	Low	1648.18	High	55.3	Low	1.69273	Low	0.983936	High	1 score	T4	NX	M1	IV	Lower lobe of the lungs	Adenocarcinoma	Middle School	Farmers and herdsmen	Yes	Yes	60	1.7	20.7612	1.69	80	523	1
465	55	46-64	male	3.62	2.24	0.55	210	158.42	40.9	1.61607	Low	93.75	Low	4.07273	High	339.375	Low	52.1	Low	0.888839	Low	3.87335	High	1 score	T1	N0	M0	I	Upper lobe of the lungs	Adenocarcinoma	High School	Employee	Yes	Yes	75	1.69	26.2596	1.85	90	285	1
466	67	≥65	female	4.33	1.12	0.37	328	25	49.6	3.86607	High	292.857	High	3.02703	Low	1268.07	High	55.2	Low	1.43045	Low	0.504032	High	1 score	T4	N3	M1	IV	Upper lobe of the lungs	Adenocarcinoma	Elementary and below	Farmers and herdsmen	No	No	62	1.38	32.5562	1.47	90	573	1
467	54	46-64	male	3.51	1.45	0.72	283	1.78	61	2.42069	Low	195.172	High	2.01389	Low	685.055	Low	68.25	High	1.7429	Low	0.0291803	Low	0 score	T4	N2	M1	IV	Lower lobe of the lungs	Adenocarcinoma	College and above	Institutionalized	Yes	Yes	73	1.76	23.5666	1.88	90	802	0
468	72	≥65	female	3.24	1.68	0.5	208	5	54.6	1.92857	Low	123.81	Low	3.36	Low	401.143	Low	63	Low	0.964286	Low	0.0915751	Low	0 score	T3	N2	M1	IV	Lower lobe of the lungs	Adenocarcinoma	Elementary and below	Employee	No	No	77	1.62	29.34	1.81	90	1346	0
469	64	46-64	male	8.54	3.08	0.93	336	184.55	34.8	2.77273	Low	109.091	Low	3.31183	Low	931.636	High	50.2	Low	2.57864	High	5.30316	High	2 score	T3	N2	M0	III	Hilum	Squamous Carcinoma	Middle School	Farmers and herdsmen	Yes	No	80	1.72	27.0416	1.93	90	885	1
470	73	≥65	female	6.59	1.26	0.14	377	9	44.4	5.23016	High	299.206	High	9	High	1971.77	High	50.7	Low	0.732222	Low	0.202703	Low	0 score	T2	N2	M1	IV	Lower lobe of the lungs	Squamous Carcinoma	Elementary and below	Employee	No	No	51	1.45	24.2568	1.4	80	551	1
471	55	46-64	female	4.31	1.9	0.35	161	7.6	61.2	2.26842	Low	84.7368	Low	5.42857	High	365.216	Low	70.7	High	0.793947	Low	0.124183	Low	0 score	T2	N0	M0	I	Upper lobe of the lungs	Adenocarcinoma	Middle School	Retired	No	Yes	51	1.4	26.0204	1.37	100	1045	0
472	40	≤45	male	3.48	1.79	0.41	317	128.69	46.2	1.94413	Low	177.095	Low	4.36585	High	616.291	Low	55.15	Low	0.797095	Low	2.7855	High	1 score	T3	N2	M0	III	Hilum	Adenocarcinoma	Elementary and below	Others	Yes	Yes	72	1.75	23.5102	1.87	90	122	0
473	51	46-64	female	5.13	3.73	0.85	466	16.62	38.3	1.37534	Low	124.933	Low	4.38824	High	640.906	Low	56.95	Low	1.16903	Low	0.433943	High	1 score	T2	N1	M0	II	Upper lobe of the lungs	Adenocarcinoma	College and above	Workers	No	No	82	1.63	30.863	1.87	100	1074	0
474	70	≥65	male	4.07	3.06	0.49	188	15	34.3	1.33007	Low	61.4379	Low	6.2449	High	250.052	Low	49.6	Low	0.651732	Low	0.437318	High	2 score	T4	N2	M0	III	Upper lobe of the lungs	Adenocarcinoma	Middle School	Retired	Yes	Yes	70	1.73	23.3887	1.83	80	416	1
475	65	≥65	female	2.24	0.38	0.3	225	13.5	40.9	5.89474	High	592.105	High	1.26667	Low	1326.32	High	42.8	Low	1.76842	Low	0.330073	High	1 score	T4	N3	M1	IV	Upper lobe of the lungs	Adenocarcinoma	Elementary and below	Others	No	No	52	1.52	22.5069	1.47	90	855	1
476	45	≤45	female	10.25	2.73	0.65	407	2.96	38.5	3.75458	High	149.084	Low	4.2	High	1528.11	High	52.15	Low	2.44048	High	0.0768831	Low	0 score	T2	N3	M1	IV	Middle lobe of the lungs	Adenocarcinoma	Middle School	Unemployed	No	No	73	1.68	25.8645	1.82	80	653	0
477	48	46-64	male	3.07	1.14	0.73	251	3.72	38.9	2.69298	Low	220.175	High	1.56164	Low	675.939	Low	44.6	Low	1.96588	High	0.0956298	Low	0 score	T4	N0	M1	IV	Upper lobe of the lungs	Adenocarcinoma	College and above	Employee	No	No	48	1.67	17.2111	1.52	90	529	1
478	63	46-64	male	5.03	1.35	0.83	326	57.38	28.8	3.72593	High	241.481	High	1.62651	Low	1214.65	High	35.55	Low	3.09252	High	1.99236	High	2 score	T4	N1	M1	IV	Upper lobe of the lungs	Adenocarcinoma	Middle School	Farmers and herdsmen	Yes	No	60	1.69	21.0077	1.72	80	559	1
479	71	≥65	female	2.6	1.08	0.51	185	2.1	33.9	2.40741	Low	171.296	Low	2.11765	Low	445.37	Low	39.3	Low	1.22778	Low	0.0619469	Low	0 score	T1	N0	M0	I	Upper lobe of the lungs	Adenocarcinoma	High School	Others	No	No	92	1.65	33.7925	1.98	90	826	0
480	37	≤45	female	2.22	1	0.23	306	6	53.5	2.22	Low	306	High	4.34783	High	679.32	Low	58.5	Low	0.5106	Low	0.11215	Low	0 score	T4	N3	M1	IV	Upper lobe of the lungs	Adenocarcinoma	College and above	Institutionalized	No	No	57	1.65	20.9366	1.62	90	1527	0
481	82	≥65	male	4.34	0.81	0.4	250	10.43	54.5	5.35802	High	308.642	High	2.025	Low	1339.51	High	58.55	Low	2.14321	High	0.191376	Low	1 score	T3	N2	M1	IV	Upper lobe of the lungs	Adenocarcinoma	High School	Others	Yes	No	84	1.75	27.4286	1.78	80	24	0
482	51	46-64	male	8.67	2.06	1.05	346	26.69	37	4.20874	High	167.961	Low	1.9619	Low	1456.22	High	47.3	Low	4.41917	High	0.721351	High	1 score	T4	N2	M1	IV	Lower lobe of the lungs	Adenocarcinoma	Elementary and below	Farmers and herdsmen	Yes	Yes	63	1.62	24.0055	1.67	80	825	1
483	58	46-64	male	4.88	1.38	0.4	159	11.2	55	3.53623	High	115.217	Low	3.45	Low	562.261	Low	61.9	Low	1.41449	Low	0.203636	Low	1 score	T1	N3	M1	IV	Upper lobe of the lungs	Squamous Carcinoma	Middle School	Farmers and herdsmen	Yes	No	65	1.65	23.8751	1.71	90	405	1
484	51	46-64	male	4.08	1.69	0.68	244	28	57.7	2.4142	Low	144.379	Low	2.48529	Low	589.065	Low	66.15	High	1.64166	Low	0.485269	High	1 score	T4	N3	M1	IV	Upper lobe of the lungs	Adenocarcinoma	Elementary and below	Workers	Yes	Yes	74	1.65	27.1809	1.81	90	893	1
485	64	46-64	female	4.73	0.97	0.25	484	0.28	58.2	4.87629	High	498.969	High	3.88	High	2360.12	High	63.05	Low	1.21907	Low	0.004811	Low	0 score	T1	N1	M0	II	Lower lobe of the lungs	Adenocarcinoma	College and above	Institutionalized	No	No	85	1.6	33.2031	1.88	80	1807	0
486	78	≥65	male	7.17	1.01	0.86	197	11.88	43.4	7.09901	High	195.05	High	1.17442	Low	1398.5	High	48.45	Low	6.10515	High	0.273733	Low	1 score	T2	N0	M0	I	Upper lobe of the lungs	Adenocarcinoma	Middle School	Workers	Yes	Yes	75	1.64	27.8852	1.81	80	847	1
487	71	≥65	male	7.67	1.34	0.77	346	93	42.8	5.72388	High	258.209	High	1.74026	Low	1980.46	High	49.5	Low	4.40739	High	2.1729	High	1 score	T2	N2	M1	IV	Upper lobe of the lungs	Adenocarcinoma	Elementary and below	Workers	Yes	No	54	1.68	19.1327	1.6	80	1664	0
488	70	≥65	male	3.71	2.11	0.36	470	3.29	42.95	1.75829	Low	222.749	High	5.86111	High	826.398	Low	53.5	Low	0.632986	Low	0.0766007	Low	0 score	T3	N3	M0	III	Upper lobe of the lungs	Adenocarcinoma	Elementary and below	Farmers and herdsmen	Yes	Yes	62	1.55	25.8065	1.6	90	430	1
489	76	≥65	male	3.68	1.89	0.58	234	3.2	42.4	1.94709	Low	123.81	Low	3.25862	Low	455.619	Low	51.85	Low	1.12931	Low	0.0754717	Low	0 score	T4	N3	M1	IV	Hilum	Adenocarcinoma	Elementary and below	Farmers and herdsmen	Yes	Yes	58	1.64	21.5645	1.62	90	337	1
490	64	46-64	male	3.24	1.35	0.46	179	4.97	56	2.4	Low	132.593	Low	2.93478	Low	429.6	Low	62.75	Low	1.104	Low	0.08875	Low	0 score	T4	N3	M1	IV	Middle lobe of the lungs	Adenocarcinoma	College and above	Retired	Yes	Yes	80	1.8	24.6914	1.99	90	513	1
491	49	46-64	male	3.91	2.31	0.51	241	91.29	58.9	1.69264	Low	104.329	Low	4.52941	High	407.926	Low	70.45	High	0.863247	Low	1.54992	High	1 score	T1	N0	M0	I	Lower lobe of the lungs	Adenocarcinoma	College and above	Employee	No	No	82	1.66	29.7576	1.9	90	481	0
492	66	≥65	male	8.58	1.69	1.29	264	16.85	41.2	5.07692	High	156.213	Low	1.31008	Low	1340.31	High	49.65	Low	6.54923	High	0.408981	High	1 score	T4	N2	M1	IV	Middle lobe of the lungs	Adenocarcinoma	College and above	Retired	No	No	58	1.62	22.1003	1.6	90	746	0
493	58	46-64	male	2.92	1.25	0.88	287	22.6	47.6	2.336	Low	229.6	High	1.42045	Low	670.432	Low	53.85	Low	2.05568	High	0.47479	High	1 score	T1	N1	M0	II	Lower lobe of the lungs	Squamous Carcinoma	Elementary and below	Farmers and herdsmen	Yes	Yes	57	1.61	21.9899	1.63	90	513	0
494	62	46-64	female	2.75	1.42	0.45	293	1.74	48.6	1.93662	Low	206.338	High	3.15556	Low	567.43	Low	55.7	Low	0.871479	Low	0.0358025	Low	0 score	T1	N0	M0	I	Lower lobe of the lungs	Adenocarcinoma	High School	Others	No	No	87	1.68	30.8248	1.96	90	1173	0
495	54	46-64	male	2.8	1.71	0.39	185	0.1	59.5	1.63743	Low	108.187	Low	4.38462	High	302.924	Low	68.05	High	0.638596	Low	0.00168067	Low	0 score	T1	N0	M0	I	Lower lobe of the lungs	Adenocarcinoma	High School	Employee	No	Yes	76	1.7	26.2976	1.87	90	321	0
496	67	≥65	female	3.5	1.71	0.41	243	1.1	42.1	2.04678	Low	142.105	Low	4.17073	High	497.368	Low	50.65	Low	0.839181	Low	0.0261283	Low	0 score	T2	N2	M0	III	Upper lobe of the lungs	Adenocarcinoma	Middle School	Farmers and herdsmen	No	No	56	1.58	22.4323	1.56	90	545	1
497	58	46-64	male	6.4	1.23	0.9	292	7	58.9	5.20325	High	237.398	High	1.36667	Low	1519.35	High	65.05	High	4.68293	High	0.118846	Low	0 score	T1	N0	M0	I	Bronchial	Squamous Carcinoma	Middle School	Workers	Yes	No	85	1.73	28.4005	1.99	90	791	1
498	68	≥65	female	5.06	1.13	0.64	331	52	56	4.47788	High	292.92	High	1.76562	Low	1482.18	High	61.65	Low	2.86584	High	0.928571	High	1 score	T2	N3	M0	III	Bronchial	Squamous Carcinoma	Elementary and below	Others	Yes	No	47	1.53	20.0777	1.41	80	622	1
499	52	46-64	male	5.62	0.83	0.79	489	88.3	23.7	6.77108	High	589.157	High	1.05063	Low	3311.06	High	27.85	Low	5.34916	High	3.72574	High	2 score	T4	N3	M1	IV	Upper lobe of the lungs	Squamous Carcinoma	Elementary and below	Farmers and herdsmen	Yes	Yes	60	1.68	21.2585	1.68	90	1013	0
500	69	≥65	male	7.38	2.26	0.56	324	3.95	54.8	3.26549	Low	143.363	Low	4.03571	High	1058.02	High	66.1	High	1.82867	Low	0.0720803	Low	0 score	T4	N0	M0	III	Upper lobe of the lungs	Squamous Carcinoma	Elementary and below	Unemployed	Yes	No	78	1.78	24.6181	1.95	90	2	0
501	68	≥65	male	21.46	0.97	1.46	609	292.27	23	22.1237	High	627.835	High	0.664384	Low	13473.3	High	27.85	Low	32.3006	High	12.7074	High	2 score	T4	N2	M0	III	Lower lobe of the lungs	Squamous Carcinoma	Elementary and below	Farmers and herdsmen	Yes	No	79	1.77	25.2163	1.96	80	5	0
502	60	46-64	female	2.69	3.3	0.51	341	1.03	42	0.815152	Low	103.333	Low	6.47059	High	277.967	Low	58.5	Low	0.415727	Low	0.0245238	Low	0 score	T4	N2	M0	III	Upper lobe of the lungs	Squamous Carcinoma	Elementary and below	Others	Yes	No	58	1.6	22.6562	1.59	100	889	1
503	47	46-64	female	1.78	0.78	0.26	288	2.49	58.5	2.28205	Low	369.231	High	3	Low	657.231	Low	62.4	Low	0.593333	Low	0.0425641	Low	0 score	T4	N1	M0	III	Lower lobe of the lungs	Adenocarcinoma	Middle School	Farmers and herdsmen	No	No	64	1.53	27.3399	1.61	100	186	0
504	72	≥65	female	4.56	1.55	0.67	317	7	54.6	2.94194	Low	204.516	High	2.31343	Low	932.594	High	62.35	Low	1.9711	High	0.128205	Low	0 score	T3	N2	M1	IV	Lower lobe of the lungs	Adenocarcinoma	Middle School	Others	No	No	60	1.65	22.0386	1.65	80	543	1
505	59	46-64	male	2.15	0.93	0.2	225	2.5	47.4	2.31183	Low	241.935	High	4.65	High	520.161	Low	52.05	Low	0.462366	Low	0.0527426	Low	0 score	T3	N2	M0	III	Bronchial	Adenocarcinoma	High School	Institutionalized	Yes	No	70	1.73	23.3887	1.83	90	904	1
506	60	46-64	male	5.11	0.72	0.53	142	46	44.6	7.09722	High	197.222	High	1.35849	Low	1007.81	High	48.2	Low	3.76153	High	1.03139	High	1 score	T1	N0	M1	IV	Middle lobe of the lungs	Adenocarcinoma	Middle School	Self-employed	Yes	Yes	72	1.7	24.9135	1.83	90	1594	0
507	80	≥65	male	4.22	1.18	0.54	169	5.05	40.2	3.57627	High	143.22	Low	2.18519	Low	604.39	Low	46.1	Low	1.93119	High	0.125622	Low	0 score	T2	N2	M0	III	Upper lobe of the lungs	Squamous Carcinoma	Middle School	Retired	Yes	No	98	1.76	31.6374	2.243	90	431	0
508	71	≥65	male	3.5	1.81	0.42	183	1.69	38.9	1.9337	Low	101.105	Low	4.30952	High	353.867	Low	47.95	Low	0.812155	Low	0.0434447	Low	0 score	T1	N0	M0	I	Upper lobe of the lungs	Adenocarcinoma	Middle School	Retired	Yes	Yes	70	1.7	24.2215	1.85	70	315	0
509	71	≥65	female	3.93	1.02	0.31	252	13.02	40.5	3.85294	High	247.059	High	3.29032	Low	970.941	High	45.6	Low	1.19441	Low	0.321481	High	1 score	T1	N3	M1	IV	Upper lobe of the lungs	Adenocarcinoma	Elementary and below	Farmers and herdsmen	No	No	70	1.6	27.3438	1.73	90	1760	1
510	79	≥65	female	3.81	1.02	0.54	302	9.25	53.1	3.73529	High	296.078	High	1.88889	Low	1128.06	High	58.2	Low	2.01706	High	0.1742	Low	0 score	T4	N3	M1	IV	Upper lobe of the lungs	Squamous Carcinoma	High School	Retired	No	No	49	1.58	19.6283	1.47	70	64	1
511	47	46-64	male	7.18	1.66	0.48	386	19.67	51.7	4.3253	High	232.53	High	3.45833	Low	1669.57	High	60	Low	2.07614	High	0.380464	High	1 score	T3	N2	M0	III	Middle lobe of the lungs	Squamous Carcinoma	Elementary and below	Others	Yes	Yes	71	1.72	23.9995	1.83	90	1040	1
512	68	≥65	male	2.89	2.12	0.47	80	1.55	43.5	1.36321	Low	37.7358	Low	4.51064	High	109.057	Low	54.1	Low	0.640708	Low	0.0356322	Low	0 score	T4	N1	M0	III	Lower lobe of the lungs	Squamous Carcinoma	Middle School	Farmers and herdsmen	Yes	No	70	1.62	26.6728	1.72	90	241	0
513	79	≥65	male	6.33	1.57	1.04	347	111.64	33.4	4.03185	High	221.019	High	1.50962	Low	1399.05	High	41.25	Low	4.19312	High	3.34251	High	2 score	T4	N2	M1	IV	Upper lobe of the lungs	Squamous Carcinoma	College and above	Retired	Yes	Yes	62.5	1.68	22.1443	1.7	70	470	1
514	77	≥65	female	3.01	0.65	0.42	281	23.38	40.9	4.63077	High	432.308	High	1.54762	Low	1301.25	High	44.15	Low	1.94492	High	0.571638	High	1 score	T4	N2	M1	IV	Upper lobe of the lungs	Adenocarcinoma	Elementary and below	Retired	No	No	47	1.57	19.0677	1.44	90	669	1
515	46	46-64	female	3.01	1.25	0.31	232	0.59	40.3	2.408	Low	185.6	High	4.03226	High	558.656	Low	46.55	Low	0.74648	Low	0.0146402	Low	0 score	T1	N0	M0	I	Upper lobe of the lungs	Adenocarcinoma	Middle School	Others	No	No	53	1.6	20.7031	1.53	100	428	0
516	49	46-64	male	4.91	1.64	0.62	337	4.07	39	2.9939	Low	205.488	High	2.64516	Low	1008.95	High	47.2	Low	1.85622	Low	0.104359	Low	0 score	T4	N2	M1	IV	Bronchial	Adenocarcinoma	High School	Others	Yes	Yes	65	1.66	23.5883	1.71	90	319	0
517	71	≥65	female	7	1.97	0.69	291	7.57	39.34	3.5533	High	147.716	Low	2.85507	Low	1034.01	High	49.19	Low	2.45178	High	0.192425	Low	0 score	T4	N3	M1	IV	Upper lobe of the lungs	Adenocarcinoma	Elementary and below	Others	No	No	47	1.58	18.8271	1.44	70	92	0
518	68	≥65	male	3.99	1.34	0.56	288	2.22	57.4	2.97761	Low	214.925	High	2.39286	Low	857.552	High	64.1	High	1.66746	Low	0.038676	Low	0 score	T2	N0	M1	IV	Upper lobe of the lungs	Adenocarcinoma	College and above	Retired	Yes	Yes	91	1.75	29.7143	2.06	90	726	0
519	58	46-64	male	5.8	1.9	0.85	435	152	32.3	3.05263	Low	228.947	High	2.23529	Low	1327.89	High	41.8	Low	2.59474	High	4.70588	High	2 score	T4	N3	M0	III	Upper lobe of the lungs	Adenocarcinoma	High School	Farmers and herdsmen	Yes	No	59	1.87	16.8721	1.8	80	837	1
520	60	46-64	female	8.81	0.47	0.6	213	5	43.26	18.7447	High	453.191	High	0.783333	Low	3992.62	High	45.61	Low	11.2468	High	0.11558	Low	0 score	T1	NX	M1	IV	Upper lobe of the lungs	Adenocarcinoma	College and above	Retired	No	No	42	1.6	16.4062	1.39	90	455	1
521	60	46-64	male	4.5	1.39	0.56	207	1.22	41.3	3.23741	Low	148.921	Low	2.48214	Low	670.144	Low	48.25	Low	1.81295	Low	0.02954	Low	0 score	T2	N2	M0	III	Hilum	Squamous Carcinoma	Middle School	Others	Yes	Yes	78	1.78	24.6181	1.95	90	269	0
522	53	46-64	male	5.1	1.7	0.52	262	55.89	48.3	3	Low	154.118	Low	3.26923	Low	786	Low	56.8	Low	1.56	Low	1.15714	High	1 score	T2	N3	M1	IV	Upper lobe of the lungs	Squamous Carcinoma	College and above	Institutionalized	Yes	Yes	76	1.74	25.1024	1.9	90	398	1
523	54	46-64	male	15.62	2.78	1.12	485	80.67	49.9	5.61871	High	174.46	Low	2.48214	Low	2725.07	High	63.8	Low	6.29295	High	1.61663	High	1 score	T3	N3	M0	III	Lower lobe of the lungs	Squamous Carcinoma	College and above	Retired	Yes	Yes	68	1.8	20.9877	1.86	80	592	1
524	53	46-64	male	5.62	1.37	0.59	290	2.25	37	4.10219	High	211.679	High	2.32203	Low	1189.64	High	43.85	Low	2.42029	High	0.0608108	Low	0 score	T1	N3	M0	III	Lower lobe of the lungs	Adenocarcinoma	College and above	Unemployed	No	Yes	90	1.72	30.4218	2.03	90	664	0
525	57	46-64	male	4.36	2.5	0.54	227	0.49	46.8	1.744	Low	90.8	Low	4.62963	High	395.888	Low	59.3	Low	0.94176	Low	0.0104701	Low	0 score	T2	N0	M0	I	Lower lobe of the lungs	Adenocarcinoma	High School	Employee	Yes	Yes	88	1.7	30.4498	1.99	90	2625	0
526	63	46-64	female	4.6	1.28	0.38	186	0.96	44.1	3.59375	High	145.312	Low	3.36842	Low	668.438	Low	50.5	Low	1.36563	Low	0.0217687	Low	0 score	T1	N2	M0	III	Upper lobe of the lungs	Squamous Carcinoma	Elementary and below	Farmers and herdsmen	No	No	54	1.46	25.3331	1.45	90	1226	1
527	61	46-64	female	3.89	1.88	0.17	119	2	53.8	2.06915	Low	63.2979	Low	11.0588	High	246.229	Low	63.2	Low	0.351755	Low	0.0371747	Low	0 score	T2	N2	M1	IV	Lower lobe of the lungs	Adenocarcinoma	Elementary and below	Farmers and herdsmen	No	No	63	1.5	28	1.58	80	828	1
528	63	46-64	female	5.6	1.81	0.71	307	19.31	42	3.09392	Low	169.613	Low	2.5493	Low	949.834	High	51.05	Low	2.19669	High	0.459762	High	1 score	T4	N3	M1	IV	Lower lobe of the lungs	Adenocarcinoma	Middle School	Retired	No	No	65	1.52	28.1337	1.61	70	527	1
529	74	≥65	male	4.26	1.78	0.47	252	1.28	61.9	2.39326	Low	141.573	Low	3.78723	Low	603.101	Low	70.8	High	1.12483	Low	0.0206785	Low	0 score	T2	N2	M0	III	Hilum	Squamous Carcinoma	Elementary and below	Others	Yes	No	48	1.6	18.75	1.47	90	80	0
530	62	46-64	female	1.69	1.73	0.32	224	2.44	60	0.976879	Low	129.48	Low	5.40625	High	218.821	Low	68.65	High	0.312601	Low	0.0406667	Low	0 score	T1	N0	M0	I	Upper lobe of the lungs	Adenocarcinoma	Middle School	Others	No	No	61	1.64	22.68	1.66	90	5	0
531	68	≥65	male	7.15	0.51	0.38	505	212	53.5	14.0196	High	990.196	High	1.34211	Low	7079.9	High	56.05	Low	5.32745	High	3.96262	High	1 score	T4	N3	M1	IV	Hilum	Adenocarcinoma	Elementary and below	Others	Yes	Yes	65	1.74	21.4692	1.78	90	653	1
532	74	≥65	male	5.05	0.95	0.68	254	19.6	55.5	5.31579	High	267.368	High	1.39706	Low	1350.21	High	60.25	Low	3.61474	High	0.353153	High	1 score	T4	N3	M1	IV	Upper lobe of the lungs	Squamous Carcinoma	College and above	Retired	Yes	No	54	1.65	19.8347	1.59	80	506	1
533	76	≥65	male	4	1.41	0.47	169	25.09	34.6	2.83688	Low	119.858	Low	3	Low	479.433	Low	41.65	Low	1.33333	Low	0.725145	High	2 score	T1	N3	M1	IV	Upper lobe of the lungs	Adenocarcinoma	Middle School	Others	Yes	Yes	64	1.78	20.1995	1.8	90	39	0
534	63	46-64	male	4.92	1.09	0.6	225	5.24	45.5	4.51376	High	206.422	High	1.81667	Low	1015.6	High	50.95	Low	2.70826	High	0.115165	Low	0 score	T2	N3	M1	IV	Upper lobe of the lungs	Adenocarcinoma	High School	Others	Yes	No	84	1.78	26.5118	2.02	90	249	0
535	55	46-64	male	3.78	2.41	0.48	150	4.38	42	1.56846	Low	62.2407	Low	5.02083	High	235.27	Low	54.05	Low	0.752863	Low	0.104286	Low	0 score	T1	N2	M0	III	Lower lobe of the lungs	Adenocarcinoma	High School	Others	Yes	No	95	1.84	28.06	2.18	90	1188	0
536	81	≥65	male	3.86	2.1	0.62	204	1.27	52.4	1.8381	Low	97.1429	Low	3.3871	Low	374.971	Low	62.9	Low	1.13962	Low	0.0242366	Low	0 score	T2	N0	M0	III	Upper lobe of the lungs	Squamous Carcinoma	Middle School	Farmers and herdsmen	No	No	62	1.6	24.2188	1.64	90	744	1
537	50	46-64	female	2.16	1.35	0.3	249	19.49	61.4	1.6	Low	184.444	High	4.5	High	398.4	Low	68.15	High	0.48	Low	0.317427	Low	1 score	T1	N0	M0	I	Upper lobe of the lungs	Adenocarcinoma	College and above	Retired	No	No	68	1.58	27.2392	1.69	90	988	0
538	51	46-64	female	4.4	1.3	0.51	313	6.85	35.8	3.38462	Low	240.769	High	2.54902	Low	1059.38	High	42.3	Low	1.72615	Low	0.191341	Low	0 score	T4	N2	M1	IV	Middle lobe of the lungs	Adenocarcinoma	Elementary and below	Others	No	No	52	1.6	20.3125	1.52	90	457	0
539	55	46-64	male	5.78	1.9	0.87	372	109	49.5	3.04211	Low	195.789	High	2.18391	Low	1131.66	High	59	Low	2.64663	High	2.20202	High	1 score	T3	N3	M1	IV	Lower lobe of the lungs	Adenocarcinoma	High School	Workers	Yes	No	64	1.72	21.6333	1.75	100	702	1
540	67	≥65	female	4.86	0.92	0.52	350	23	47.3	5.28261	High	380.435	High	1.76923	Low	1848.91	High	51.9	Low	2.74696	High	0.486258	High	1 score	T2	N3	M1	IV	Middle lobe of the lungs	Adenocarcinoma	Elementary and below	Farmers and herdsmen	No	No	60	1.6	23.4375	1.62	80	637	1
541	45	≤45	male	6.29	1.12	0.58	459	187.1	47.2	5.61607	High	409.821	High	1.93103	Low	2577.78	High	52.8	Low	3.25732	High	3.96398	High	1 score	T4	N2	M1	IV	Lower lobe of the lungs	Adenocarcinoma	Middle School	Farmers and herdsmen	Yes	No	77	1.67	27.6095	1.86	90	533	1
542	79	≥65	female	5.31	1.15	0.61	415	33.91	38.3	4.61739	High	360.87	High	1.88525	Low	1916.22	High	44.05	Low	2.81661	High	0.885379	High	1 score	T4	N3	M1	IV	Hilum	Adenocarcinoma	Elementary and below	Unemployed	No	No	61	1.65	22.4059	1.67	80	53	0
543	72	≥65	female	6.77	1.23	0.43	393	47	38	5.50407	High	319.512	High	2.86047	Low	2163.1	High	44.15	Low	2.36675	High	1.23684	High	1 score	T4	NX	M1	IV	Lower lobe of the lungs	Adenocarcinoma	Middle School	Retired	No	No	77	1.48	35.1534	1.7	90	587	1
544	69	≥65	male	2.75	0.85	0.64	184	109.6	35.08	3.23529	Low	216.471	High	1.32812	Low	595.294	Low	39.33	Low	2.07059	High	3.12429	High	1 score	T2	N1	M1	IV	Upper lobe of the lungs	Adenocarcinoma	College and above	Others	Yes	Yes	75	1.71	25.6489	1.87	90	681	1
545	52	46-64	female	2.86	1.82	0.42	146	29.1	48.1	1.57143	Low	80.2198	Low	4.33333	High	229.429	Low	57.2	Low	0.66	Low	0.60499	High	1 score	T2	N3	M1	IV	Upper lobe of the lungs	Squamous Carcinoma	Elementary and below	Others	No	No	62	1.67	22.231	1.69	90	372	0
546	67	≥65	male	5.75	1.87	0.53	229	10	43.7	3.07487	Low	122.46	Low	3.5283	Low	704.144	Low	53.05	Low	1.62968	Low	0.228833	Low	0 score	T3	N2	M1	IV	Lower lobe of the lungs	Adenocarcinoma	Elementary and below	Self-employed	Yes	No	65	1.65	23.8751	1.71	90	548	1
547	77	≥65	female	2.43	1.33	0.31	188	5	63.6	1.82707	Low	141.353	Low	4.29032	High	343.489	Low	70.25	High	0.566391	Low	0.0786164	Low	0 score	T1	N2	M0	III	Upper lobe of the lungs	Adenocarcinoma	Middle School	Institutionalized	No	No	64.5	1.68	22.8529	1.73	90	1177	0
548	61	46-64	female	2.5	1.42	0.26	316	1.34	41.2	1.76056	Low	222.535	High	5.46154	High	556.338	Low	48.3	Low	0.457746	Low	0.0325243	Low	0 score	T1	N0	M0	I	Upper lobe of the lungs	Adenocarcinoma	Middle School	Employee	No	No	58	1.52	25.1039	1.54	100	659	0
549	54	46-64	male	7.87	2.54	0.55	251	7.6	44.3	3.09843	Low	98.8189	Low	4.61818	High	777.705	Low	57	Low	1.70413	Low	0.171558	Low	0 score	T1	N0	M0	I	Lower lobe of the lungs	Adenocarcinoma	Middle School	Others	No	No	76.5	1.7	26.4706	1.87	90	933	0
550	71	≥65	male	8.64	2.07	0.59	276	10	48.2	4.17391	High	133.333	Low	3.50847	Low	1152	High	58.55	Low	2.46261	High	0.207469	Low	0 score	T2	N3	M1	IV	Middle lobe of the lungs	Adenocarcinoma	Elementary and below	Retired	Yes	No	73	1.75	23.8367	1.88	90	487	0
551	64	46-64	male	5.21	1.44	0.43	394	30.19	50.4	3.61806	High	273.611	High	3.34884	Low	1425.51	High	57.6	Low	1.55576	Low	0.599008	High	1 score	T4	N2	M0	III	Lower lobe of the lungs	Squamous Carcinoma	Middle School	Retired	Yes	Yes	61	1.74	20.148	1.73	90	114	0
552	67	≥65	male	7.2	1.65	0.82	190	6	45	4.36364	High	115.152	Low	2.0122	Low	829.091	Low	53.25	Low	3.57818	High	0.133333	Low	0 score	T1	N2	M0	III	Lower lobe of the lungs	Large cell carcinoma	College and above	Institutionalized	Yes	No	76	1.74	25.1024	1.9	90	1106	0
553	63	46-64	male	5.4	1.82	0.65	268	11	57.5	2.96703	Low	147.253	Low	2.8	Low	795.165	Low	66.6	High	1.92857	High	0.191304	Low	1 score	T2	N0	M1	IV	Lower lobe of the lungs	Squamous Carcinoma	Elementary and below	Farmers and herdsmen	Yes	Yes	65	1.73	21.7181	1.77	90	611	1
554	66	≥65	female	1.76	0.25	0.1	149	9	37.6	7.04	High	596	High	2.5	Low	1048.96	High	38.85	Low	0.704	Low	0.239362	Low	0 score	T4	N2	M1	IV	Upper lobe of the lungs	Adenocarcinoma	Middle School	Workers	No	No	55	1.59	21.7555	1.55	90	21	1
555	67	≥65	male	7.82	1.64	1.1	335	27.01	39.7	4.76829	High	204.268	High	1.49091	Low	1597.38	High	47.9	Low	5.24512	High	0.680353	High	1 score	T3	N3	M1	IV	Upper lobe of the lungs	Squamous Carcinoma	Elementary and below	Retired	Yes	Yes	65	1.59	25.711	1.67	90	269	1
556	51	46-64	female	2.38	1.34	0.27	274	7.53	33.9	1.77612	Low	204.478	High	4.96296	High	486.657	Low	40.6	Low	0.479552	Low	0.222124	Low	0 score	T4	N3	M1	IV	Hilum	Adenocarcinoma	High School	Unemployed	No	No	75	1.65	27.5482	1.82	90	528	0
557	51	46-64	male	4.16	1.52	0.36	252	1.68	43.9	2.73684	Low	165.789	Low	4.22222	High	689.684	Low	51.5	Low	0.985263	Low	0.0382688	Low	0 score	T4	N3	M1	IV	Upper lobe of the lungs	Adenocarcinoma	High School	Workers	Yes	Yes	86	1.82	25.963	2.127	90	488	0
558	61	46-64	female	2.65	0.7	0.26	191	0.3	57.2	3.78571	High	272.857	High	2.69231	Low	723.071	Low	60.7	Low	0.984286	Low	0.00524476	Low	0 score	T4	N3	M0	III	Lower lobe of the lungs	Adenocarcinoma	College and above	Others	No	No	64	1.62	24.3865	1.68	90	214	0
559	61	46-64	male	2.36	2.39	0.64	190	4.2	45	0.987448	Low	79.4979	Low	3.73438	Low	187.615	Low	56.95	Low	0.631967	Low	0.0933333	Low	0 score	T1	N0	M0	I	Upper lobe of the lungs	Adenocarcinoma	High School	Farmers and herdsmen	No	No	71	1.68	25.1559	1.8	90	845	0
560	71	≥65	male	3.38	1.17	0.33	223	6	53.3	2.88889	Low	190.598	High	3.54545	Low	644.222	Low	59.15	Low	0.953333	Low	0.11257	Low	0 score	T3	N0	M0	II	Upper lobe of the lungs	Squamous Carcinoma	Elementary and below	Unemployed	Yes	No	70	1.7	24.2215	1.8	90	842	1
561	84	≥65	male	4.99	0.8	0.58	200	20.96	38.7	6.2375	High	250	High	1.37931	Low	1247.5	High	42.7	Low	3.61775	High	0.541602	High	1 score	T3	N3	M1	IV	Lower lobe of the lungs	Adenocarcinoma	Elementary and below	Retired	Yes	No	80	1.75	26.1224	1.95	80	252	1
562	70	≥65	male	4.01	1.64	0.63	281	1.74	38.5	2.44512	Low	171.341	Low	2.60317	Low	687.079	Low	46.7	Low	1.54043	Low	0.0451948	Low	0 score	T2	N2	M0	III	Middle lobe of the lungs	Adenocarcinoma	College and above	Retired	Yes	No	88	1.75	28.7347	2.03	90	787	1
563	61	46-64	female	2.32	1.7	0.25	196	0.87	58.3	1.36471	Low	115.294	Low	6.8	High	267.482	Low	66.8	High	0.341176	Low	0.0149228	Low	0 score	T2	N1	M1	IV	Middle lobe of the lungs	Adenocarcinoma	Elementary and below	Retired	No	No	61	1.64	22.68	1.66	90	757	1
564	65	≥65	female	2.98	2.17	0.74	365	8.16	41.09	1.37327	Low	168.203	Low	2.93243	Low	501.244	Low	51.94	Low	1.01622	Low	0.198588	Low	0 score	T2	NX	M1	IV	Lower lobe of the lungs	Adenocarcinoma	High School	Retired	No	No	65	1.7	22.4913	1.75	90	164	0
565	74	≥65	male	3.82	1.94	0.75	199	13.87	41.6	1.96907	Low	102.577	Low	2.58667	Low	391.845	Low	51.3	Low	1.4768	Low	0.333413	High	1 score	T2	N0	M0	I	Middle lobe of the lungs	Squamous Carcinoma	Middle School	Retired	Yes	No	78	1.7	26.9896	1.89	90	870	0
566	57	46-64	female	3.71	1.07	0.36	249	0.7	39.1	3.46729	High	232.71	High	2.97222	Low	863.355	High	44.45	Low	1.24822	Low	0.0179028	Low	0 score	T2	N2	M1	IV	Lower lobe of the lungs	Adenocarcinoma	High School	Workers	No	No	64	1.62	24.3865	1.68	90	1269	1
567	63	46-64	male	9.91	1.3	0.54	584	8	51	7.62308	High	449.231	High	2.40741	Low	4451.88	High	57.5	Low	4.11646	High	0.156863	Low	0 score	T4	N3	M1	IV	Upper lobe of the lungs	Adenocarcinoma	High School	Retired	Yes	Yes	70	1.67	25.0995	1.78	90	1950	0
568	65	≥65	male	4.62	1.33	0.54	244	5	37.21	3.47368	High	183.459	High	2.46296	Low	847.579	High	43.86	Low	1.87579	Low	0.134372	Low	0 score	T2	N1	M0	IV	Lower lobe of the lungs	Squamous Carcinoma	Middle School	Others	Yes	Yes	52	1.53	22.2137	1.47	90	746	1
569	70	≥65	male	7.88	2.09	0.71	225	13.64	52.8	3.77033	High	107.656	Low	2.94366	Low	848.325	High	63.25	Low	2.67694	High	0.258333	Low	1 score	T3	N0	M0	II	Lower lobe of the lungs	Squamous Carcinoma	College and above	Others	Yes	No	75	1.75	24.4898	1.9	90	495	1
570	63	46-64	female	3.42	0.85	0.2	219	9	37.5	4.02353	High	257.647	High	4.25	High	881.153	High	41.75	Low	0.804706	Low	0.24	Low	0 score	T4	N3	M1	IV	Lower lobe of the lungs	Adenocarcinoma	Elementary and below	Others	No	No	60	1.54	25.2994	1.57	90	1345	1
571	84	≥65	male	4.25	1.56	0.31	243	35.14	37.5	2.72436	Low	155.769	Low	5.03226	High	662.019	Low	45.3	Low	0.844551	Low	0.937067	High	1 score	T4	N2	M0	III	Lower lobe of the lungs	Squamous Carcinoma	Middle School	Others	Yes	Yes	70	1.74	23.1206	1.84	90	452	1
572	62	46-64	male	5.15	2.36	0.05	322	55	24.1	2.1822	Low	136.441	Low	47.2	High	702.669	Low	35.9	Low	0.10911	Low	2.28216	High	2 score	T1	N3	M1	IV	Lower lobe of the lungs	Adenocarcinoma	High School	Workers	Yes	Yes	66	1.65	24.2424	1.72	60	688	1
573	51	46-64	male	2.89	0.86	0.29	252	7.7	47.7	3.36047	Low	293.023	High	2.96552	Low	846.837	High	52	Low	0.974535	Low	0.161426	Low	0 score	T4	N2	M0	III	Upper lobe of the lungs	Squamous Carcinoma	Elementary and below	Farmers and herdsmen	Yes	No	68	1.66	24.677	1.75	90	1473	1
574	61	46-64	female	4.65	1.82	0.37	333	5	53	2.55495	Low	182.967	High	4.91892	High	850.797	High	62.1	Low	0.94533	Low	0.0943396	Low	0 score	T3	N1	M1	IV	Lower lobe of the lungs	Adenocarcinoma	Elementary and below	Unemployed	No	No	60	1.6	23.4375	1.62	90	891	1
575	55	46-64	male	13.36	1.05	0.79	471	118.99	30.2	12.7238	High	448.571	High	1.32911	Low	5992.91	High	35.45	Low	10.0518	High	3.94007	High	2 score	T4	N2	M1	IV	Hilum	Squamous Carcinoma	Middle School	Workers	Yes	No	54	1.57	21.9076	1.52	90	733	1
576	49	46-64	male	5.37	2.24	0.63	193	5.73	59.2	2.39732	Low	86.1607	Low	3.55556	Low	462.683	Low	70.4	High	1.51031	Low	0.0967905	Low	0 score	T4	N2	M0	III	Hilum	Adenocarcinoma	Middle School	Unemployed	Yes	Yes	82	1.79	25.5922	2	90	311	0
577	56	46-64	male	3.72	0.56	0.62	112	60	26.2	6.64286	High	200	High	0.903226	Low	744	Low	29	Low	4.11857	High	2.29008	High	2 score	T2	N3	M1	IV	Lower lobe of the lungs	Adenocarcinoma	High School	Workers	Yes	Yes	60	1.68	21.2585	1.68	90	1247	0
578	53	46-64	male	3.19	0.96	0.41	84	0.47	60.4	3.32292	Low	87.5	Low	2.34146	Low	279.125	Low	65.2	High	1.3624	Low	0.00778146	Low	0 score	T3	N2	M1	IV	Lower lobe of the lungs	Adenocarcinoma	Elementary and below	Farmers and herdsmen	No	No	52	1.68	18.424	1.7	90	344	1
579	77	≥65	male	5.25	1.29	0.75	286	79	34.9	4.06977	High	221.705	High	1.72	Low	1163.95	High	41.35	Low	3.05233	High	2.26361	High	2 score	T4	N3	M0	III	Lower lobe of the lungs	Squamous Carcinoma	Middle School	Retired	Yes	Yes	72	1.8	22.2222	1.9	70	1565	1
580	38	≤45	female	15.91	1.01	0.51	341	24.5	27.5	15.7525	High	337.624	High	1.98039	Low	5371.59	High	32.55	Low	8.03376	High	0.890909	High	2 score	T4	N3	M1	IV	Upper lobe of the lungs	Adenocarcinoma	College and above	Others	No	No	45	1.61	17.3604	1.44	80	483	1
581	51	46-64	female	3.3	1.04	0.43	370	194.6	36.1	3.17308	Low	355.769	High	2.4186	Low	1174.04	High	41.3	Low	1.36442	Low	5.39058	High	1 score	T4	N3	M1	IV	Lower lobe of the lungs	Adenocarcinoma	Elementary and below	Others	No	No	58	1.5	25.7778	1.52	100	441	0
582	64	46-64	male	7.33	1.29	0.67	456	17.1	31.1	5.68217	High	353.488	High	1.92537	Low	2591.07	High	37.55	Low	3.80705	High	0.549839	High	2 score	T4	N2	M0	III	Hilum	Squamous Carcinoma	Middle School	Farmers and herdsmen	Yes	No	63	1.68	22.3214	1.71	90	670	0
583	58	46-64	male	2.73	1.31	0.3	90	251	45.7	2.08397	Low	68.7023	Low	4.36667	High	187.557	Low	52.25	Low	0.625191	Low	5.49234	High	1 score	T4	N2	M1	IV	Upper lobe of the lungs	Squamous Carcinoma	Middle School	Retired	Yes	No	71	1.7	24.5675	1.82	90	39	1
584	64	46-64	male	3.36	1.42	0.36	247	1.18	33.2	2.3662	Low	173.944	Low	3.94444	High	584.451	Low	40.3	Low	0.851831	Low	0.0355422	Low	0 score	T4	N0	M1	IV	Lower lobe of the lungs	Adenocarcinoma	Middle School	Retired	Yes	Yes	80	1.75	26.1224	1.95	90	1186	0
585	69	≥65	female	5.19	2.06	0.55	246	0.61	40	2.51942	Low	119.417	Low	3.74545	Low	619.777	Low	50.3	Low	1.38568	Low	0.01525	Low	0 score	T4	N2	M1	IV	Upper lobe of the lungs	Squamous Carcinoma	High School	Others	No	No	66	1.68	23.3844	1.74	90	726	1
586	80	≥65	male	3.19	1.03	0.67	233	89.7	28.45	3.09709	Low	226.214	High	1.53731	Low	721.621	Low	33.6	Low	2.07505	High	3.1529	High	2 score	T3	N2	M0	III	Upper lobe of the lungs	Squamous Carcinoma	Elementary and below	Farmers and herdsmen	Yes	Yes	63	1.7	21.7993	1.73	90	158	0
587	67	≥65	male	7.34	2.28	0.64	237	3.39	45.9	3.2193	Low	103.947	Low	3.5625	Low	762.974	Low	57.3	Low	2.06035	High	0.0738562	Low	0 score	T2	N0	M0	I	Upper lobe of the lungs	Adenocarcinoma	Middle School	Retired	Yes	No	76	1.65	27.9155	1.81	100	231	0
588	76	≥65	male	4.11	2.16	0.45	151	357.1	40	1.90278	Low	69.9074	Low	4.8	High	287.319	Low	50.8	Low	0.85625	Low	8.9275	High	1 score	T2	N0	M0	II	Lower lobe of the lungs	Adenocarcinoma	Elementary and below	Farmers and herdsmen	Yes	No	58	1.6	22.6562	1.59	90	37	1
589	43	≤45	female	5.2	0.8	0.6	337	129	26.93	6.5	High	421.25	High	1.33333	Low	2190.5	High	30.93	Low	3.9	High	4.7902	High	2 score	T2	N3	M1	IV	Lower lobe of the lungs	Adenocarcinoma	College and above	Institutionalized	No	No	62	1.64	23.0518	1.67	70	126	1
590	57	46-64	male	3.96	1.09	0.46	209	5.7	46.7	3.63303	High	191.743	High	2.36957	Low	759.303	Low	52.15	Low	1.67119	Low	0.122056	Low	0 score	T2	N3	M1	IV	Lower lobe of the lungs	Adenocarcinoma	Elementary and below	Others	No	No	90	1.75	29.3878	2.05	80	722	0
591	78	≥65	male	3.07	2.08	0.71	272	10.66	59	1.47596	Low	130.769	Low	2.92958	Low	401.462	Low	69.4	High	1.04793	Low	0.180678	Low	1 score	T4	N2	M0	III	Upper lobe of the lungs	Adenocarcinoma	Middle School	Workers	Yes	Yes	61	1.57	24.7475	1.61	90	969	1
592	62	46-64	male	5.16	1.47	0.4	254	1.81	45.3	3.5102	High	172.789	Low	3.675	Low	891.592	High	52.65	Low	1.40408	Low	0.0399558	Low	0 score	T4	N3	M1	IV	Upper lobe of the lungs	Adenocarcinoma	High School	Institutionalized	No	No	74	1.7	25.6055	1.85	90	1066	1
593	70	≥65	male	3.73	1.88	0.37	142	0.82	62.5	1.98404	Low	75.5319	Low	5.08108	High	281.734	Low	71.9	High	0.734096	Low	0.01312	Low	0 score	T1	N0	M0	I	Upper lobe of the lungs	Adenocarcinoma	Middle School	Retired	Yes	Yes	62	1.62	23.6244	1.64	90	618	0
594	40	≤45	female	2.95	0.75	0.48	212	3.44	47	3.93333	High	282.667	High	1.5625	Low	833.867	High	50.75	Low	1.888	High	0.0731915	Low	0 score	T4	N3	M1	IV	Upper lobe of the lungs	Adenocarcinoma	Middle School	Unemployed	No	No	52	1.62	19.8141	1.54	80	485	1
595	61	46-64	male	3.63	1.91	0.33	296	0.6	48.5	1.90052	Low	154.974	Low	5.78788	High	562.555	Low	58.05	Low	0.627173	Low	0.0123711	Low	0 score	T1	N0	M0	I	Lower lobe of the lungs	Adenocarcinoma	High School	Others	Yes	Yes	71	1.74	23.4509	1.85	90	168	0
596	72	≥65	female	2.58	1.42	0.39	193	2.3	57.7	1.8169	Low	135.915	Low	3.64103	Low	350.662	Low	64.8	High	0.708592	Low	0.0398614	Low	0 score	T3	N1	M0	III	Lower lobe of the lungs	Adenocarcinoma	Elementary and below	Farmers and herdsmen	No	No	66	1.6	25.7812	1.68	90	1561	0
597	75	≥65	male	9.08	1.1	1.46	510	99.44	36.2	8.25455	High	463.636	High	0.753425	Low	4209.82	High	41.7	Low	12.0516	High	2.74696	High	1 score	T4	N2	M1	IV	Hilum	Squamous Carcinoma	Elementary and below	Others	No	No	52	1.64	19.3337	1.55	90	627	1
598	79	≥65	male	7.51	2.56	0.6	238	23.33	52.6	2.93359	Low	92.9688	Low	4.26667	High	698.195	Low	65.4	High	1.76016	Low	0.443536	High	1 score	T3	N2	M0	III	Upper lobe of the lungs	Squamous Carcinoma	Elementary and below	Retired	Yes	Yes	72	1.55	29.9688	1.71	80	478	1
599	45	≤45	male	5.1	1.74	0.39	252	2.07	46	2.93103	Low	144.828	Low	4.46154	High	738.621	Low	54.7	Low	1.1431	Low	0.045	Low	0 score	T2	N0	M1	IV	Upper lobe of the lungs	Adenocarcinoma	Middle School	Self-employed	No	No	59	1.67	21.1553	1.66	90	464	0
600	45	≤45	female	8.86	1.24	0.68	189	1.02	41.2	7.14516	High	152.419	Low	1.82353	Low	1350.44	High	47.4	Low	4.85871	High	0.0247573	Low	0 score	T3	N3	M1	IV	Upper lobe of the lungs	Adenocarcinoma	Elementary and below	Others	No	No	75	1.59	29.6665	1.77	90	250	0
601	54	46-64	female	8.32	1.99	0.36	241	33.23	45.5	4.1809	High	121.106	Low	5.52778	High	1007.6	High	55.45	Low	1.50513	Low	0.73033	High	1 score	T1	N2	M1	IV	Lower lobe of the lungs	Adenocarcinoma	College and above	Retired	No	No	57	1.57	23.1247	1.56	90	296	0
602	49	46-64	female	6.84	2.37	0.69	343	5	43.4	2.88608	Low	144.726	Low	3.43478	Low	989.924	High	55.25	Low	1.99139	High	0.115207	Low	0 score	T1	N2	M1	IV	Upper lobe of the lungs	Adenocarcinoma	Elementary and below	Farmers and herdsmen	No	No	50	1.52	21.6413	1.44	90	1323	1
603	53	46-64	female	6.96	1.59	0.46	367	53	48.5	4.37736	High	230.818	High	3.45652	Low	1606.49	High	56.45	Low	2.01358	High	1.09278	High	1 score	T4	N2	M1	IV	Upper lobe of the lungs	Adenocarcinoma	College and above	Retired	No	No	68	1.65	24.977	1.74	100	703	1
604	69	≥65	male	11.7	1.35	0.86	253	4.16	39.2	8.66667	High	187.407	High	1.56977	Low	2192.67	High	45.95	Low	7.45333	High	0.106122	Low	0 score	T2	N0	M0	I	Upper lobe of the lungs	Squamous Carcinoma	College and above	Retired	Yes	Yes	72	1.72	24.3375	1.84	100	1078	0
605	71	≥65	female	2.44	1.79	0.33	243	0.37	39.12	1.36313	Low	135.754	Low	5.42424	High	331.24	Low	48.07	Low	0.449832	Low	0.00945808	Low	0 score	T2	N0	M0	II	Lower lobe of the lungs	Adenocarcinoma	Elementary and below	Workers	No	No	62	1.61	23.9188	1.65	90	183	0
606	49	46-64	male	5.22	1.32	0.6	194	16.14	51.6	3.95455	High	146.97	Low	2.2	Low	767.182	Low	58.2	Low	2.37273	High	0.312791	Low	1 score	T1	N2	M1	IV	Upper lobe of the lungs	Adenocarcinoma	Middle School	Employee	Yes	Yes	60	1.7	20.7612	1.7	90	763	0
607	64	46-64	male	5.33	1.69	0.6	252	32.6	51.5	3.15385	Low	149.112	Low	2.81667	Low	794.769	Low	59.95	Low	1.89231	High	0.63301	High	1 score	T4	N3	M1	IV	Upper lobe of the lungs	Adenocarcinoma	Middle School	Others	Yes	No	57	1.57	23.1247	1.54	90	531	0
608	63	46-64	female	2.61	1.51	0.44	236	1.46	40.6	1.72848	Low	156.291	Low	3.43182	Low	407.921	Low	48.15	Low	0.76053	Low	0.0359606	Low	0 score	T3	N3	M0	III	Middle lobe of the lungs	Squamous Carcinoma	College and above	Others	No	No	64	1.59	25.3155	1.65	90	672	1
609	65	≥65	male	5.72	0.78	0.54	218	11.66	50.3	7.33333	High	279.487	High	1.44444	Low	1598.67	High	54.2	Low	3.96	High	0.231809	Low	1 score	T4	N3	M1	IV	Lower lobe of the lungs	Adenocarcinoma	College and above	Retired	No	No	82	1.73	27.3982	1.96	90	1163	0
610	49	46-64	female	11.06	1.57	1.23	488	88.85	36.5	7.04459	High	310.828	High	1.27642	Low	3437.76	High	44.35	Low	8.66484	High	2.43425	High	1 score	T4	N2	M1	IV	Upper lobe of the lungs	Adenocarcinoma	Middle School	Workers	No	No	55	1.63	20.7008	1.58	80	692	1
611	58	46-64	male	2.48	1.72	0.46	112	15	40.6	1.44186	Low	65.1163	Low	3.73913	Low	161.488	Low	49.2	Low	0.663256	Low	0.369458	High	1 score	T3	N2	M0	III	Upper lobe of the lungs	Squamous Carcinoma	Middle School	Workers	Yes	Yes	74	1.73	24.7252	1.87	90	1144	1
612	63	46-64	male	3.4	1.14	0.63	233	0.41	62	2.98246	Low	204.386	High	1.80952	Low	694.912	Low	67.7	High	1.87895	Low	0.0066129	Low	0 score	T2	N0	M0	I	Upper lobe of the lungs	Adenocarcinoma	College and above	Retired	Yes	No	73	1.75	23.8367	1.88	90	609	0
613	62	46-64	female	1.39	1.92	0.17	198	0.78	47.38	0.723958	Low	103.125	Low	11.2941	High	143.344	Low	56.98	Low	0.123073	Low	0.0164626	Low	0 score	T2	N0	M0	II	Lower lobe of the lungs	Adenocarcinoma	Elementary and below	Farmers and herdsmen	No	No	61	1.58	24.4352	1.61	80	1900	0
614	53	46-64	female	4.24	1.32	0.42	350	9.71	40.7	3.21212	Low	265.152	High	3.14286	Low	1124.24	High	47.3	Low	1.34909	Low	0.238575	Low	0 score	T2	N2	M0	III	Lower lobe of the lungs	Adenocarcinoma	Middle School	Others	No	No	59	1.56	24.2439	1.58	90	1018	0
615	55	46-64	male	3.14	2.16	0.55	199	1.1	41.5	1.4537	Low	92.1296	Low	3.92727	High	289.287	Low	52.3	Low	0.799537	Low	0.026506	Low	0 score	T1	N0	M0	I	Upper lobe of the lungs	Adenocarcinoma	High School	Others	Yes	No	90	1.75	29.3878	2.05	90	522	0
616	70	≥65	female	5.6	1.52	0.83	270	92.35	34.4	3.68421	High	177.632	Low	1.83133	Low	994.737	High	42	Low	3.05789	High	2.68459	High	2 score	T4	N3	M1	IV	Upper lobe of the lungs	Adenocarcinoma	Middle School	Self-employed	No	No	54	1.47	24.9896	1.45	80	702	0
617	51	46-64	female	3.26	1.87	0.48	275	2.77	63.9	1.74332	Low	147.059	Low	3.89583	High	479.412	Low	73.25	High	0.836791	Low	0.043349	Low	0 score	T1	N0	M0	I	Upper lobe of the lungs	Adenocarcinoma	Elementary and below	Employee	No	No	75	1.56	30.8185	1.75	90	475	0
618	53	46-64	female	5.94	1.55	0.43	355	1.11	52.6	3.83226	High	229.032	High	3.60465	Low	1360.45	High	60.35	Low	1.64787	Low	0.0211027	Low	0 score	T2	N3	M1	IV	Upper lobe of the lungs	Adenocarcinoma	High School	Others	No	No	52	1.6	20.3125	1.52	100	300	0
619	69	≥65	female	4.49	1.48	0.41	301	2.44	42.4	3.03378	Low	203.378	High	3.60976	Low	913.169	High	49.8	Low	1.24385	Low	0.0575472	Low	0 score	T2	N3	M1	IV	Lower lobe of the lungs	Adenocarcinoma	Elementary and below	Workers	No	No	64	1.62	24.3865	1.68	90	818	1
620	41	≤45	female	3.75	2.43	0.42	182	0.2	64.2	1.54321	Low	74.8971	Low	5.78571	High	280.864	Low	76.35	High	0.648148	Low	0.00311526	Low	0 score	T1	N0	M0	I	Lower lobe of the lungs	Adenocarcinoma	Middle School	Unemployed	No	No	52	1.6	20.3125	1.52	100	529	0
621	64	46-64	female	7.74	0.9	0.59	392	85.55	43.9	8.6	High	435.556	High	1.52542	Low	3371.2	High	48.4	Low	5.074	High	1.94875	High	1 score	T3	N3	M1	IV	Upper lobe of the lungs	Squamous Carcinoma	Elementary and below	Others	No	No	37	1.56	15.2038	1.29	90	106	0
622	60	46-64	female	7.7	2.5	0.2	626	22.37	46	3.08	Low	250.4	High	12.5	High	1928.08	High	58.5	Low	0.616	Low	0.486304	High	1 score	T3	N3	M0	III	Upper lobe of the lungs	Squamous Carcinoma	Elementary and below	Farmers and herdsmen	No	No	55	1.55	22.8928	1.52	80	867	1
623	65	≥65	male	5.05	1.48	0.89	201	181.97	38	3.41216	Low	135.811	Low	1.66292	Low	685.845	Low	45.4	Low	3.03682	High	4.78868	High	1 score	T2	N2	M1	IV	Lower lobe of the lungs	Adenocarcinoma	High School	Others	Yes	No	60	1.62	22.8624	1.63	90	20	1
624	61	46-64	male	4.84	0.73	0.36	352	256	43	6.63014	High	482.192	High	2.02778	Low	2333.81	High	46.65	Low	2.38685	High	5.95349	High	1 score	T3	N3	M1	IV	Upper lobe of the lungs	Adenocarcinoma	College and above	Institutionalized	Yes	Yes	66	1.72	22.3094	1.78	90	462	1
625	70	≥65	male	5.04	1.61	0.52	137	2.09	39.96	3.13043	Low	85.0932	Low	3.09615	Low	428.87	Low	48.01	Low	1.62783	Low	0.0523023	Low	0 score	T2	N1	M0	II	Upper lobe of the lungs	Adenocarcinoma	Elementary and below	Retired	No	No	75	1.52	32.4619	1.71	90	154	0
626	72	≥65	male	5.01	1.06	0.58	228	138	39.7	4.72642	High	215.094	High	1.82759	Low	1077.62	High	45	Low	2.74132	High	3.47607	High	1 score	T1	N3	M1	IV	Upper lobe of the lungs	Adenocarcinoma	Elementary and below	Retired	Yes	No	77	1.69	26.9598	1.87	90	498	1
627	66	≥65	female	5.65	1.72	0.42	234	7	55.4	3.28488	Low	136.047	Low	4.09524	High	768.663	Low	64	Low	1.37965	Low	0.126354	Low	0 score	T1	N2	M1	IV	Bronchial	Adenocarcinoma	Elementary and below	Farmers and herdsmen	No	No	60	1.55	24.974	1.58	90	909	1
628	69	≥65	female	4.78	2.62	0.42	113	0.1	46.8	1.82443	Low	43.1298	Low	6.2381	High	206.16	Low	59.9	Low	0.76626	Low	0.00213675	Low	0 score	T1	N0	M0	I	Upper lobe of the lungs	Adenocarcinoma	Elementary and below	Retired	Yes	No	72	1.73	24.0569	1.85	90	345	0
629	82	≥65	female	4.53	1.98	1.02	322	18.16	51.8	2.28788	Low	162.626	Low	1.94118	Low	736.697	Low	61.7	Low	2.33364	High	0.350579	High	1 score	T2	N3	M0	III	Upper lobe of the lungs	Adenocarcinoma	Elementary and below	Retired	No	No	48	1.4	24.4898	1.33	80	242	0
630	47	46-64	female	6.21	1.3	0.64	182	135	60.2	4.77692	High	140	Low	2.03125	Low	869.4	High	66.7	High	3.05723	High	2.24252	High	1 score	T1	N3	M1	IV	Upper lobe of the lungs	Adenocarcinoma	College and above	Institutionalized	No	No	70	1.74	23.1206	1.84	90	952	1
631	64	46-64	female	2.45	1.52	0.38	115	2.3	59.7	1.61184	Low	75.6579	Low	4	High	185.362	Low	67.3	High	0.6125	Low	0.038526	Low	0 score	T2	N2	M0	III	Upper lobe of the lungs	Adenocarcinoma	College and above	Institutionalized	No	No	58	1.63	21.83	1.62	90	968	0
632	63	46-64	male	5.16	2.4	0.73	164	34.01	57.1	2.15	Low	68.3333	Low	3.28767	Low	352.6	Low	69.1	High	1.5695	Low	0.595622	High	1 score	T2	NX	M0	IV	Upper lobe of the lungs	Large cell carcinoma	College and above	Retired	Yes	Yes	81	1.8	25	2.01	90	20	1
633	59	46-64	female	2.63	1.87	0.38	300	5	57.5	1.40642	Low	160.428	Low	4.92105	High	421.925	Low	66.85	High	0.534439	Low	0.0869565	Low	0 score	T2	N2	M0	III	Lower lobe of the lungs	Adenocarcinoma	Middle School	Employee	No	No	71	1.62	27.0538	1.75	90	1039	0
634	71	≥65	male	11.53	0.79	1.1	425	131	27.1	14.5949	High	537.975	High	0.718182	Low	6202.85	High	31.05	Low	16.0544	High	4.83395	High	2 score	T4	N3	M1	IV	Lower lobe of the lungs	Squamous Carcinoma	College and above	Others	Yes	Yes	70	1.78	22.0932	1.87	80	414	1
635	69	≥65	male	7.2	1.33	0.71	278	25	40.2	5.41353	High	209.023	High	1.87324	Low	1504.96	High	46.85	Low	3.84361	High	0.621891	High	1 score	T4	N3	M1	IV	Middle lobe of the lungs	Squamous Carcinoma	Elementary and below	Farmers and herdsmen	Yes	No	80	1.68	28.3447	1.89	90	720	1
636	71	≥65	male	4.49	1.84	0.51	268	2.1	54.4	2.44022	Low	145.652	Low	3.60784	Low	653.978	Low	63.6	Low	1.24451	Low	0.0386029	Low	0 score	T4	N2	M0	III	Middle lobe of the lungs	Adenocarcinoma	High School	Retired	Yes	No	60	1.65	22.0386	1.65	90	1106	1
637	75	≥65	male	11.86	1.57	1.41	428	107	42.4	7.55414	High	272.611	High	1.11348	Low	3233.17	High	50.25	Low	10.6513	High	2.52358	High	1 score	T4	NX	M1	IV	Lower lobe of the lungs	Adenocarcinoma	Middle School	Others	Yes	Yes	70	1.74	23.1206	1.84	90	496	1
638	67	≥65	female	5.03	1.08	0.48	196	4	46.5	4.65741	High	181.481	High	2.25	Low	912.852	High	51.9	Low	2.23556	High	0.0860215	Low	0 score	T2	NX	M1	IV	Lower lobe of the lungs	Adenocarcinoma	Elementary and below	Retired	No	No	62	1.6	24.2188	1.64	90	863	1
639	64	46-64	male	4.75	2.66	0.64	417	52.33	55.7	1.78571	Low	156.767	Low	4.15625	High	744.643	Low	69	High	1.14286	Low	0.939497	High	1 score	T4	N2	M0	III	Middle lobe of the lungs	Squamous Carcinoma	Middle School	Retired	Yes	Yes	68	1.71	23.255	1.79	90	846	1
640	63	46-64	male	4.62	1.82	0.5	320	11.32	48.5	2.53846	Low	175.824	Low	3.64	Low	812.308	Low	57.6	Low	1.26923	Low	0.233402	Low	1 score	T4	N0	M0	III	Lower lobe of the lungs	Squamous Carcinoma	High School	Others	Yes	No	66	1.74	21.7994	1.79	90	402	1
641	50	46-64	male	5.43	0.98	0.42	204	0.39	45.1	5.54082	High	208.163	High	2.33333	Low	1130.33	High	50	Low	2.32714	High	0.00864745	Low	0 score	T2	N2	M1	IV	Upper lobe of the lungs	Adenocarcinoma	Middle School	Workers	Yes	No	54	1.63	20.3244	1.57	90	9	1
642	61	46-64	male	4.76	1.04	0.3	433	279	26.1	4.57692	High	416.346	High	3.46667	Low	1981.81	High	31.3	Low	1.37308	Low	10.6897	High	2 score	T2	N3	M1	IV	Lower lobe of the lungs	Adenocarcinoma	Elementary and below	Workers	Yes	No	75	1.76	24.2123	1.91	80	1035	1
643	57	46-64	female	2.97	1	0.58	236	26.7	24.4	2.97	Low	236	High	1.72414	Low	700.92	Low	29.4	Low	1.7226	Low	1.09426	High	2 score	T1	N2	M0	III	Upper lobe of the lungs	Adenocarcinoma	High School	Others	No	No	53	1.6	20.7031	1.53	90	23	0
644	49	46-64	female	14.7	2.05	0.7	603	12	49.3	7.17073	High	294.146	High	2.92857	Low	4323.95	High	59.55	Low	5.01951	High	0.243408	Low	1 score	T1	N0	M1	IV	Upper lobe of the lungs	Adenocarcinoma	Elementary and below	Others	No	No	59	1.45	28.0618	1.49	90	1133	1
645	78	≥65	male	5.47	1.21	0.56	192	14.06	57.5	4.52066	High	158.678	Low	2.16071	Low	867.967	High	63.55	Low	2.53157	High	0.244522	Low	1 score	T4	N2	M0	III	Lower lobe of the lungs	Squamous Carcinoma	Elementary and below	Retired	Yes	Yes	71	1.64	26.398	1.77	90	697	1
646	67	≥65	female	6.82	2.16	0.56	202	1.09	56.7	3.15741	Low	93.5185	Low	3.85714	High	637.796	Low	67.5	High	1.76815	Low	0.019224	Low	0 score	T1	N0	M0	I	Upper lobe of the lungs	Adenocarcinoma	Elementary and below	Others	No	No	60	1.56	24.6548	1.59	90	1477	0
647	71	≥65	male	7.76	1.51	0.64	227	20	31.72	5.13907	High	150.331	Low	2.35938	Low	1166.57	High	39.27	Low	3.28901	High	0.630517	High	2 score	T3	N3	M1	IV	Upper lobe of the lungs	Adenocarcinoma	Middle School	Farmers and herdsmen	Yes	Yes	45	1.51	19.736	1.37	70	20	1
648	32	≤45	female	2.26	2.52	0.64	169	1.45	37.7	0.896825	Low	67.0635	Low	3.9375	High	151.563	Low	50.3	Low	0.573968	Low	0.0384615	Low	0 score	T1	N0	M0	I	Lower lobe of the lungs	Adenocarcinoma	College and above	Institutionalized	No	No	52	1.56	21.3675	1.49	90	45	0
649	61	46-64	male	3.13	1.47	0.82	412	4.47	36	2.12925	Low	280.272	High	1.79268	Low	877.252	High	43.35	Low	1.74599	Low	0.124167	Low	0 score	T4	N3	M1	IV	Upper lobe of the lungs	Adenocarcinoma	Middle School	Others	Yes	Yes	52	1.7	17.9931	1.55	90	34	0
650	52	46-64	male	4.56	0.43	0.07	251	57.19	52	10.6047	High	583.721	High	6.14286	High	2661.77	High	54.15	Low	0.742326	Low	1.09981	High	1 score	T4	N3	M1	IV	Upper lobe of the lungs	Adenocarcinoma	High School	Workers	Yes	Yes	50	1.73	16.7062	1.58	80	20	0
651	48	46-64	male	5.42	1.61	0.47	234	8.74	41.7	3.36646	Low	145.342	Low	3.42553	Low	787.752	Low	49.75	Low	1.58224	Low	0.209592	Low	0 score	T4	N3	M1	IV	Upper lobe of the lungs	Adenocarcinoma	Middle School	Workers	No	No	65	1.8	20.0617	1.82	90	394	0
652	62	46-64	female	4.84	0.73	0.2	247	1.2	59.7	6.63014	High	338.356	High	3.65	Low	1637.64	High	63.35	Low	1.32603	Low	0.0201005	Low	0 score	T2	N3	M1	IV	Bronchial	Adenocarcinoma	Elementary and below	Farmers and herdsmen	No	No	43	1.48	19.6311	1.33	90	688	0
653	70	≥65	male	8.44	1.57	0.47	507	36.4	51.6	5.3758	High	322.93	High	3.34043	Low	2725.53	High	59.45	Low	2.52662	High	0.705426	High	1 score	T1	N0	M0	I	Lower lobe of the lungs	Squamous Carcinoma	Middle School	Farmers and herdsmen	Yes	No	65	1.7	22.4913	1.75	90	334	0
654	50	46-64	male	3.88	1.71	0.26	272	7.5	46.1	2.26901	Low	159.064	Low	6.57692	High	617.17	Low	54.65	Low	0.589942	Low	0.16269	Low	0 score	T1	N1	M0	II	Lower lobe of the lungs	Squamous Carcinoma	College and above	Institutionalized	Yes	Yes	74	1.69	25.9095	1.84	100	1274	0
655	57	46-64	male	6.57	0.9	0.12	244	8.78	60.4	7.3	High	271.111	High	7.5	High	1781.2	High	64.9	High	0.876	Low	0.145364	Low	0 score	T4	N3	M0	III	Upper lobe of the lungs	Squamous Carcinoma	Middle School	Self-employed	Yes	No	85	1.74	28.075	1.99	80	524	1
656	65	≥65	female	3.09	1.61	0.45	197	0.82	42.4	1.91925	Low	122.36	Low	3.57778	Low	378.093	Low	50.45	Low	0.863665	Low	0.0193396	Low	0 score	T1	N0	M0	I	Upper lobe of the lungs	Adenocarcinoma	Middle School	Retired	No	No	62	1.57	25.1532	1.62	90	1045	0
657	77	≥65	male	13.56	2.07	1.51	395	196	40.4	6.55072	High	190.821	High	1.37086	Low	2587.54	High	50.75	Low	9.89159	High	4.85149	High	1 score	T4	N3	M0	III	Upper lobe of the lungs	Squamous Carcinoma	Middle School	Farmers and herdsmen	Yes	Yes	55	1.67	19.721	1.61	80	309	1
658	74	≥65	female	4.3	1.13	0.32	189	6.6	56.5	3.80531	High	167.257	Low	3.53125	Low	719.204	Low	62.15	Low	1.2177	Low	0.116814	Low	0 score	T2	N3	M1	IV	Lower lobe of the lungs	Adenocarcinoma	Middle School	Employee	No	No	50	1.53	21.3593	1.45	90	671	1
659	53	46-64	female	4.32	1.91	0.39	287	13.28	56.3	2.26178	Low	150.262	Low	4.89744	High	649.131	Low	65.85	High	0.882094	Low	0.235879	Low	1 score	T1	N3	M1	IV	Upper lobe of the lungs	Adenocarcinoma	Elementary and below	Workers	No	No	78	1.64	29.0006	1.84	90	52	0
660	55	46-64	male	18.72	0.41	1.04	382	148.41	23.4	45.6585	High	931.707	High	0.394231	Low	17441.6	High	25.45	Low	47.4849	High	6.34231	High	2 score	T4	N3	M1	IV	Upper lobe of the lungs	Adenocarcinoma	Middle School	Workers	Yes	No	60	1.68	21.2585	1.68	90	8	1
661	48	46-64	male	11.25	0.47	0.58	394	103	26.9	23.9362	High	838.298	High	0.810345	Low	9430.85	High	29.25	Low	13.883	High	3.829	High	2 score	T4	N3	M1	IV	Upper lobe of the lungs	Adenocarcinoma	High School	Workers	Yes	No	61	1.63	22.9591	1.65	90	78	1
662	59	46-64	male	5.51	2.37	0.57	325	4.56	44	2.32489	Low	137.131	Low	4.15789	High	755.591	Low	55.85	Low	1.32519	Low	0.103636	Low	0 score	T3	N2	M0	III	Upper lobe of the lungs	Squamous Carcinoma	Middle School	Others	No	No	80	1.68	28.3447	1.89	90	342	0
663	76	≥65	male	6.39	0.8	0.54	257	24	43.9	7.9875	High	321.25	High	1.48148	Low	2052.79	High	47.9	Low	4.31325	High	0.546697	High	1 score	T2	N3	M0	III	Upper lobe of the lungs	Adenocarcinoma	College and above	Others	Yes	No	80	1.72	27.0416	1.93	90	1468	1
664	54	46-64	male	9.37	0.63	0.42	195	2.99	39.7	14.873	High	309.524	High	1.5	Low	2900.24	High	42.85	Low	6.24667	High	0.0753149	Low	0 score	T4	N3	M1	IV	Upper lobe of the lungs	Adenocarcinoma	College and above	Institutionalized	Yes	Yes	82	1.82	24.7555	2.03	100	857	1
665	67	≥65	male	2.91	1.51	0.42	255	79	29.6	1.92715	Low	168.874	Low	3.59524	Low	491.424	Low	37.15	Low	0.809404	Low	2.66892	High	2 score	T4	N3	M1	IV	Upper lobe of the lungs	Adenocarcinoma	Elementary and below	Self-employed	Yes	No	64	1.75	20.898	1.77	80	490	1
666	61	46-64	male	3.45	1.85	0.56	266	13	31.9	1.86486	Low	143.784	Low	3.30357	Low	496.054	Low	41.15	Low	1.04432	Low	0.407524	High	2 score	T4	N3	M1	IV	Upper lobe of the lungs	Squamous Carcinoma	Middle School	Retired	Yes	No	60	1.63	22.5827	1.64	90	497	1
667	78	≥65	male	5.04	1.36	0.56	158	5.89	57.4	3.70588	High	116.176	Low	2.42857	Low	585.529	Low	64.2	High	2.07529	High	0.102613	Low	0 score	T4	N2	M1	IV	Lower lobe of the lungs	Adenocarcinoma	Middle School	Others	Yes	Yes	66	1.69	23.1084	1.75	90	463	1
668	56	46-64	male	2.71	2.56	0.56	220	13	38.5	1.05859	Low	85.9375	Low	4.57143	High	232.891	Low	51.3	Low	0.592812	Low	0.337662	High	1 score	T4	N2	M1	IV	Upper lobe of the lungs	Squamous Carcinoma	Middle School	Retired	Yes	Yes	80	1.7	27.6817	1.91	90	909	1
669	83	≥65	male	3.83	1.35	0.92	126	13.41	52	2.83704	Low	93.3333	Low	1.46739	Low	357.467	Low	58.75	Low	2.61007	High	0.257885	Low	1 score	T2	N3	M0	III	Upper lobe of the lungs	Adenocarcinoma	Elementary and below	Retired	Yes	Yes	84	1.73	28.0664	1.98	90	190	0
670	64	46-64	male	7.95	1.18	0.66	482	93.53	43	6.73729	High	408.475	High	1.78788	Low	3247.37	High	48.9	Low	4.44661	High	2.17512	High	1 score	T4	N2	M1	IV	Upper lobe of the lungs	Squamous Carcinoma	Elementary and below	Retired	Yes	Yes	58	1.66	21.048	1.64	80	1717	0
671	79	≥65	male	6.84	1.01	0.49	244	98.38	36.9	6.77228	High	241.584	High	2.06122	Low	1652.44	High	41.95	Low	3.31842	High	2.66612	High	1 score	T4	N3	M0	III	Lower lobe of the lungs	Squamous Carcinoma	Middle School	Others	Yes	Yes	68	1.66	24.677	1.75	100	5	0
672	63	46-64	female	1.53	1.68	1.14	242	7.99	53.7	0.910714	Low	144.048	Low	1.47368	Low	220.393	Low	62.1	Low	1.03821	Low	0.14879	Low	0 score	T3	N1	M1	IV	Lower lobe of the lungs	Adenocarcinoma	College and above	Employee	No	No	56	1.68	19.8413	1.63	90	40	0
673	51	46-64	female	9.22	2.02	0.54	141	43.08	41.3	4.56436	High	69.802	Low	3.74074	Low	643.574	Low	51.4	Low	2.46475	High	1.0431	High	1 score	T1	N1	M0	II	Lower lobe of the lungs	Adenocarcinoma	College and above	Employee	No	No	55	1.62	20.9572	1.57	80	275	1
674	78	≥65	male	4.2	1.67	0.69	299	6.57	41.1	2.51497	Low	179.042	Low	2.42029	Low	751.976	Low	49.45	Low	1.73533	Low	0.159854	Low	0 score	T3	N0	M0	II	Lower lobe of the lungs	Squamous Carcinoma	Middle School	Retired	No	Yes	71	1.62	27.0538	1.73	90	612	1
675	77	≥65	male	9.29	2.66	1.42	305	46	42.5	3.49248	High	114.662	Low	1.87324	Low	1065.21	High	55.8	Low	4.95932	High	1.08235	High	1 score	T4	N3	M1	IV	Bronchial	Squamous Carcinoma	Middle School	Workers	Yes	No	59	1.62	22.4813	1.62	90	88	1
676	51	46-64	male	3.35	2.59	0.6	296	148.62	43.8	1.29344	Low	114.286	Low	4.31667	High	382.857	Low	56.75	Low	0.776062	Low	3.39315	High	1 score	T1	N0	M0	I	Upper lobe of the lungs	Squamous Carcinoma	College and above	Workers	Yes	No	95	1.78	29.9836	2.13	100	527	0
677	54	46-64	female	1.72	1.64	0.34	189	1.04	62.1	1.04878	Low	115.244	Low	4.82353	High	198.22	Low	70.3	High	0.356585	Low	0.0167472	Low	0 score	T1	N2	M0	III	Middle lobe of the lungs	Adenocarcinoma	Middle School	Employee	No	No	60	1.56	24.6548	1.59	90	132	0
678	55	46-64	female	5.38	1.49	0.51	267	10.88	55.9	3.61074	High	179.195	High	2.92157	Low	964.067	High	63.35	Low	1.84148	Low	0.194633	Low	1 score	T4	N3	M1	IV	Lower lobe of the lungs	Adenocarcinoma	Middle School	Farmers and herdsmen	No	No	50	1.62	19.052	1.51	90	679	1
679	80	≥65	male	4.94	1.16	0.67	642	116.4	50	4.25862	High	553.448	High	1.73134	Low	2734.03	High	55.8	Low	2.85328	High	2.328	High	1 score	T2	NX	M1	IV	Lower lobe of the lungs	Squamous Carcinoma	Elementary and below	Others	Yes	No	69	1.68	24.4473	1.78	90	435	1
680	51	46-64	male	8.88	2.31	0.66	350	76	54.3	3.84416	High	151.515	Low	3.5	Low	1345.45	High	65.85	High	2.53714	High	1.39963	High	1 score	T2	N3	M1	IV	Upper lobe of the lungs	Adenocarcinoma	College and above	Institutionalized	Yes	No	61	1.64	22.68	1.66	80	1292	1
681	82	≥65	male	3.45	1.39	0.48	233	61.74	42.6	2.48201	Low	167.626	Low	2.89583	Low	578.309	Low	49.55	Low	1.19137	Low	1.4493	High	1 score	T4	N2	M0	III	Lower lobe of the lungs	Squamous Carcinoma	Middle School	Workers	Yes	Yes	50	1.65	18.3655	1.53	80	317	0
682	65	≥65	female	7.59	1.14	0.62	439	85.72	40.8	6.65789	High	385.088	High	1.83871	Low	2922.82	High	46.5	Low	4.12789	High	2.10098	High	1 score	T4	N0	M1	IV	Upper lobe of the lungs	Adenocarcinoma	Elementary and below	Others	No	No	55	1.54	23.1911	1.52	80	568	1
683	57	46-64	male	7.27	2.14	0.64	361	29.18	53.5	3.3972	Low	168.692	Low	3.34375	Low	1226.39	High	64.2	High	2.17421	High	0.545421	High	1 score	T4	N3	M1	IV	Lower lobe of the lungs	Adenocarcinoma	College and above	Employee	Yes	No	74	1.67	26.5338	1.81	100	620	0
684	77	≥65	male	7.82	1.89	0.84	538	99.4	28.33	4.13757	High	284.656	High	2.25	Low	2226.01	High	37.78	Low	3.47556	High	3.50865	High	2 score	T4	N3	M1	IV	Bronchial	Squamous Carcinoma	Elementary and below	Farmers and herdsmen	Yes	No	59	1.63	22.2063	1.63	80	530	1
685	51	46-64	female	3.68	0.86	0.31	240	7	43.5	4.27907	High	279.07	High	2.77419	Low	1026.98	High	47.8	Low	1.32651	Low	0.16092	Low	0 score	T2	N3	M0	III	Hilum	Adenocarcinoma	Middle School	Farmers and herdsmen	No	No	59	1.63	22.2063	1.63	90	1326	1
686	77	≥65	female	4.97	1.01	0.36	116	1.43	59.1	4.92079	High	114.851	Low	2.80556	Low	570.812	Low	64.15	High	1.77149	Low	0.0241963	Low	0 score	T4	N0	M1	IV	Upper lobe of the lungs	Adenocarcinoma	High School	Retired	No	No	54	1.52	23.3726	1.49	90	1254	0
687	55	46-64	female	3.29	1.72	0.26	216	0.19	61.5	1.91279	Low	125.581	Low	6.61538	High	413.163	Low	70.1	High	0.497326	Low	0.00308943	Low	0 score	T1	N0	M0	I	Lower lobe of the lungs	Adenocarcinoma	Middle School	Others	No	No	60	1.59	23.7332	1.61	100	245	0
688	69	≥65	male	15.48	0.98	1.21	298	438	25.8	15.7959	High	304.082	High	0.809917	Low	4707.18	High	30.7	Low	19.1131	High	16.9767	High	2 score	T4	N3	M1	IV	Upper lobe of the lungs	Squamous Carcinoma	College and above	Others	Yes	Yes	64	1.64	23.7954	1.69	80	375	1
689	74	≥65	male	5.03	1.47	0.63	224	7	50	3.42177	High	152.381	Low	2.33333	Low	766.476	Low	57.35	Low	2.15571	High	0.14	Low	0 score	T4	N3	M1	IV	Lower lobe of the lungs	Adenocarcinoma	Middle School	Farmers and herdsmen	Yes	Yes	61	1.62	23.2434	1.64	80	604	1
690	75	≥65	female	3	1.2	0.18	132	0.88	42.3	2.5	Low	110	Low	6.66667	High	330	Low	48.3	Low	0.45	Low	0.0208038	Low	0 score	T2	N2	M0	III	Lower lobe of the lungs	Squamous Carcinoma	Elementary and below	Unemployed	No	No	75	1.65	27.5482	1.82	90	485	0
691	72	≥65	male	4.13	1.16	0.39	135	7	61.2	3.56034	High	116.379	Low	2.97436	Low	480.647	Low	67	High	1.38853	Low	0.114379	Low	0 score	T4	N0	M0	III	Lower lobe of the lungs	Squamous Carcinoma	Elementary and below	Others	Yes	Yes	62	1.66	22.4996	1.68	90	640	0
692	78	≥65	male	6.54	1.6	0.63	284	7.48	41.8	4.0875	High	177.5	Low	2.53968	Low	1160.85	High	49.8	Low	2.57512	High	0.178947	Low	0 score	T2	N3	M1	IV	Lower lobe of the lungs	Adenocarcinoma	College and above	Institutionalized	Yes	No	51	1.61	19.6752	1.52	90	657	1
693	77	≥65	male	6.35	0.81	0.7	324	53.7	33.4	7.83951	High	400	High	1.15714	Low	2540	High	37.45	Low	5.48765	High	1.60778	High	2 score	T3	N2	M1	IV	Upper lobe of the lungs	Adenocarcinoma	Elementary and below	Others	Yes	Yes	69	1.61	26.6193	1.72	80	473	1
694	74	≥65	female	4.48	1.21	0.5	184	0.48	57.7	3.70248	High	152.066	Low	2.42	Low	681.256	Low	63.75	Low	1.85124	Low	0.00831889	Low	0 score	T1	N0	M0	I	Upper lobe of the lungs	Adenocarcinoma	Middle School	Retired	No	No	50	1.56	20.5457	1.47	90	85	0
695	72	≥65	male	5.91	2.44	0.45	334	2.63	55.5	2.42213	Low	136.885	Low	5.42222	High	808.992	Low	67.7	High	1.08996	Low	0.0473874	Low	0 score	T4	N3	M1	IV	Upper lobe of the lungs	Adenocarcinoma	Middle School	Retired	Yes	No	62	1.53	26.4855	1.59	90	1226	1
696	79	≥65	male	5.61	1.26	0.8	288	6	41.3	4.45238	High	228.571	High	1.575	Low	1282.29	High	47.6	Low	3.5619	High	0.145278	Low	0 score	T4	N3	M1	IV	Upper lobe of the lungs	Squamous Carcinoma	Middle School	Retired	No	No	51	1.47	23.6013	1.42	90	990	1
697	67	≥65	male	2.83	0.62	0.5	205	6.11	60.9	4.56452	High	330.645	High	1.24	Low	935.726	High	64	Low	2.28226	High	0.100328	Low	0 score	T2	N0	M0	III	Upper lobe of the lungs	Adenocarcinoma	College and above	Retired	Yes	Yes	74	1.78	23.3556	1.91	90	567	0
698	41	≤45	male	4.6	1.39	0.44	196	40.73	35	3.30935	Low	141.007	Low	3.15909	Low	648.633	Low	41.95	Low	1.45612	Low	1.16371	High	1 score	T4	N0	M1	IV	Upper lobe of the lungs	Adenocarcinoma	College and above	Self-employed	No	No	68	1.67	24.3824	1.76	90	695	0
699	60	46-64	female	3.4	2.48	0.38	265	2.75	39.6	1.37097	Low	106.855	Low	6.52632	High	363.306	Low	52	Low	0.520968	Low	0.0694444	Low	0 score	T1	N0	M0	I	Upper lobe of the lungs	Adenocarcinoma	High School	Others	No	No	81	1.68	28.699	1.9	100	349	0
700	51	46-64	female	4.79	2.89	0.76	259	11	58.5	1.65744	Low	89.6194	Low	3.80263	Low	429.277	Low	72.95	High	1.25965	Low	0.188034	Low	1 score	T4	N3	M1	IV	Upper lobe of the lungs	Adenocarcinoma	High School	Unemployed	No	No	68	1.67	24.3824	1.76	90	650	0
701	58	46-64	male	12.26	1.96	0.48	268	271.62	29.9	6.2551	High	136.735	Low	4.08333	High	1676.37	High	39.7	Low	3.00245	High	9.08428	High	2 score	T4	N3	M1	IV	Lower lobe of the lungs	Squamous Carcinoma	College and above	Self-employed	Yes	No	68	1.72	22.9854	1.8	70	30	1
702	61	46-64	female	3.07	1.65	0.36	217	0.2	58.5	1.86061	Low	131.515	Low	4.58333	High	403.752	Low	66.75	High	0.669818	Low	0.0034188	Low	0 score	T1	N2	M0	III	Lower lobe of the lungs	Adenocarcinoma	High School	Retired	No	No	66	1.64	24.539	1.71	100	365	0
703	78	≥65	male	2.99	0.94	0.34	190	3.78	41.6	3.18085	Low	202.128	High	2.76471	Low	604.362	Low	46.3	Low	1.08149	Low	0.0908654	Low	0 score	T3	N0	M1	IV	Lower lobe of the lungs	Adenocarcinoma	High School	Workers	No	No	48	1.72	16.225	1.55	90	711	1
704	75	≥65	male	4.4	2.88	0.49	240	5	46.5	1.52778	Low	83.3333	Low	5.87755	High	366.667	Low	60.9	Low	0.748611	Low	0.107527	Low	0 score	T4	N0	M0	III	Lower lobe of the lungs	Squamous Carcinoma	Middle School	Retired	Yes	No	80	1.75	26.1224	1.95	90	594	1
705	67	≥65	male	5.63	1.23	0.65	192	23	54.3	4.57724	High	156.098	Low	1.89231	Low	878.829	High	60.45	Low	2.9752	High	0.423573	High	1 score	T4	N2	M1	IV	Upper lobe of the lungs	Adenocarcinoma	Middle School	Farmers and herdsmen	Yes	Yes	66	1.78	20.8307	1.82	90	484	1
706	63	46-64	female	3.48	1.04	0.27	249	1.08	59.8	3.34615	Low	239.423	High	3.85185	High	833.192	High	65	High	0.903462	Low	0.0180602	Low	0 score	T2	N0	M0	I	Upper lobe of the lungs	Adenocarcinoma	Middle School	Retired	No	No	58	1.55	24.1415	1.56	90	288	0
707	45	≤45	male	3.87	1.06	0.37	199	1.09	38.1	3.65094	High	187.736	High	2.86486	Low	726.538	Low	43.4	Low	1.35085	Low	0.0286089	Low	0 score	T4	N0	M1	IV	Lower lobe of the lungs	Adenocarcinoma	High School	Farmers and herdsmen	No	Yes	56	1.7	19.3772	1.64	90	500	0
708	60	46-64	male	3.21	0.93	0.69	562	106.55	28.4	3.45161	High	604.301	High	1.34783	Low	1939.81	High	33.05	Low	2.38161	High	3.75176	High	2 score	T4	N2	M1	IV	Lower lobe of the lungs	Squamous Carcinoma	Middle School	Farmers and herdsmen	Yes	No	67	1.58	26.8386	1.68	80	410	1
709	60	46-64	male	6.49	1.86	0.66	443	13	38.11	3.48925	High	238.172	High	2.81818	Low	1545.74	High	47.41	Low	2.3029	High	0.341118	High	1 score	T2	N2	M0	III	Middle lobe of the lungs	Adenocarcinoma	Elementary and below	Farmers and herdsmen	No	No	72	1.66	26.1286	1.8	90	608	1
710	76	≥65	male	7.53	1.11	0.53	206	265.87	39.3	6.78378	High	185.586	High	2.09434	Low	1397.46	High	44.85	Low	3.59541	High	6.76514	High	1 score	T3	N2	M1	IV	Upper lobe of the lungs	Squamous Carcinoma	Elementary and below	Retired	Yes	No	58	1.71	19.8352	1.67	90	244	1
711	49	46-64	male	3.88	2.31	0.28	152	9	34.65	1.67965	Low	65.8009	Low	8.25	High	255.307	Low	46.2	Low	0.470303	Low	0.25974	Low	0 score	T1	N0	M0	I	Upper lobe of the lungs	Squamous Carcinoma	Elementary and below	Others	Yes	Yes	90	1.87	25.7371	2.15	90	1058	0
712	71	≥65	female	9.19	1	0.85	329	36.27	38.2	9.19	High	329	High	1.17647	Low	3023.51	High	43.2	Low	7.8115	High	0.949476	High	1 score	T4	N2	M1	IV	Lower lobe of the lungs	Adenocarcinoma	Elementary and below	Retired	No	No	64	1.61	24.6904	1.67	80	1245	1
713	60	46-64	male	2.22	1.77	0.34	171	64.17	66.7	1.25424	Low	96.6102	Low	5.20588	High	214.475	Low	75.55	High	0.426441	Low	0.962069	High	1 score	T4	N3	M0	III	Upper lobe of the lungs	Adenocarcinoma	Middle School	Others	Yes	Yes	91.5	1.72	30.9289	2.04	90	981	0
714	45	≤45	male	6.41	1.26	0.8	167	9.84	57.9	5.0873	High	132.54	Low	1.575	Low	849.579	High	64.2	High	4.06984	High	0.169948	Low	0 score	T4	N3	M1	IV	Lower lobe of the lungs	Adenocarcinoma	Middle School	Self-employed	Yes	Yes	65	1.8	20.0617	1.82	90	436	1
715	80	≥65	female	3.91	1.41	0.88	298	20.96	34.45	2.77305	Low	211.348	High	1.60227	Low	826.369	Low	41.5	Low	2.44028	High	0.608418	High	2 score	T2	N3	M1	IV	Middle lobe of the lungs	Adenocarcinoma	Elementary and below	Unemployed	No	No	42	1.4	21.4286	1.26	70	1992	0
716	51	46-64	male	6.84	1.83	0.81	504	99.93	43.6	3.7377	High	275.41	High	2.25926	Low	1883.8	High	52.75	Low	3.02754	High	2.29197	High	1 score	T4	N3	M1	IV	Lower lobe of the lungs	Squamous Carcinoma	Middle School	Self-employed	Yes	No	67	1.7	23.1834	1.77	90	755	1
717	65	≥65	male	4.64	1.71	0.41	255	2.6	56.6	2.71345	Low	149.123	Low	4.17073	High	691.93	Low	65.15	High	1.11251	Low	0.0459364	Low	0 score	T2	N3	M0	III	Upper lobe of the lungs	Squamous Carcinoma	Elementary and below	Farmers and herdsmen	Yes	No	62	1.8	19.1358	1.79	90	554	1
718	81	≥65	female	2.33	1.03	0.57	195	2.3	38.1	2.26214	Low	189.32	High	1.80702	Low	441.117	Low	43.25	Low	1.28942	Low	0.0603675	Low	0 score	T3	N2	M0	III	Lower lobe of the lungs	Squamous Carcinoma	High School	Institutionalized	No	No	73	1.6	28.52	1.76	90	826	1
719	92	≥65	male	6.9	1.3	0.65	268	3.75	55.8	5.30769	High	206.154	High	2	Low	1422.46	High	62.3	Low	3.45	High	0.0672043	Low	0 score	T4	N2	M0	III	Bronchial	Squamous Carcinoma	High School	Retired	Yes	No	82	1.73	27.3982	1.96	80	940	1
720	45	≤45	female	3.2	1.78	0.33	276	3.03	41.9	1.79775	Low	155.056	Low	5.39394	High	496.18	Low	50.8	Low	0.593258	Low	0.072315	Low	0 score	T3	N0	M0	II	Lower lobe of the lungs	Adenocarcinoma	College and above	Employee	No	No	60	1.7	20.7612	1.69	90	244	0
721	63	46-64	male	6.21	1.19	0.73	377	298.65	46.6	5.21849	High	316.807	High	1.63014	Low	1967.37	High	52.55	Low	3.8095	High	6.4088	High	1 score	T2	N2	M1	IV	Lower lobe of the lungs	Adenocarcinoma	Middle School	Employee	Yes	Yes	52	1.78	16.4121	1.64	90	1128	1
722	75	≥65	male	6.34	1.88	1.06	290	121	50.6	3.37234	Low	154.255	Low	1.77358	Low	977.979	High	60	Low	3.57468	High	2.3913	High	1 score	T2	N3	M0	III	Bronchial	Squamous Carcinoma	Elementary and below	Farmers and herdsmen	Yes	Yes	75	1.56	30.8185	1.75	90	983	0
723	80	≥65	male	5.5	1.9	0.2	244	12	52.6	2.89474	Low	128.421	Low	9.5	High	706.316	Low	62.1	Low	0.578947	Low	0.228137	Low	1 score	T2	N2	M1	IV	Lower lobe of the lungs	Adenocarcinoma	College and above	Retired	Yes	Yes	58	1.7	20.0692	1.67	80	788	0
724	48	46-64	male	3.62	1.96	0.58	434	15.1	40.1	1.84694	Low	221.429	High	3.37931	Low	801.571	Low	49.9	Low	1.07122	Low	0.376559	High	1 score	T4	N2	M0	III	Bronchial	Adenocarcinoma	College and above	Retired	Yes	Yes	86	1.67	30.8365	1.94	90	647	1
725	52	46-64	male	5.69	1.27	0.68	342	79.18	43.8	4.48031	High	269.291	High	1.86765	Low	1532.27	High	50.15	Low	3.04661	High	1.80776	High	1 score	T4	N3	M1	IV	Middle lobe of the lungs	Adenocarcinoma	High School	Workers	Yes	No	73	1.7	25.2595	1.84	90	989	1
726	66	≥65	male	5.75	0.96	0.72	200	30.09	32.37	5.98958	High	208.333	High	1.33333	Low	1197.92	High	37.17	Low	4.3125	High	0.929564	High	2 score	T4	N2	M1	IV	Hilum	Adenocarcinoma	Middle School	Retired	No	No	59	1.64	21.9363	1.63	80	415	0
727	44	≤45	female	2.9	1.96	0.3	204	0.24	61.3	1.47959	Low	104.082	Low	6.53333	High	301.837	Low	71.1	High	0.443878	Low	0.00391517	Low	0 score	T1	N0	M0	I	Upper lobe of the lungs	Adenocarcinoma	College and above	Institutionalized	No	No	54	1.7	18.6851	1.62	90	609	0
728	78	≥65	male	5.3	2.37	0.76	217	6.78	52	2.23629	Low	91.5612	Low	3.11842	Low	485.274	Low	63.85	Low	1.69958	Low	0.130385	Low	0 score	T4	N2	M0	III	Upper lobe of the lungs	Adenocarcinoma	College and above	Retired	Yes	No	64.5	1.65	23.6915	1.71	90	690	1
729	63	46-64	female	3.78	1.26	0.37	213	1.84	62.2	3	Low	169.048	Low	3.40541	Low	639	Low	68.5	High	1.11	Low	0.029582	Low	0 score	T2	N1	M1	IV	Upper lobe of the lungs	Adenocarcinoma	High School	Workers	No	No	62	1.62	23.6244	1.65	90	338	0
730	61	46-64	male	4.44	1.46	0.45	300	21.15	52.3	3.0411	Low	205.479	High	3.24444	Low	912.329	High	59.6	Low	1.36849	Low	0.404398	High	1 score	T4	N1	M0	III	Upper lobe of the lungs	Squamous Carcinoma	Middle School	Workers	Yes	Yes	62	1.67	22.231	1.69	90	1098	1
731	52	46-64	female	12.19	1.71	1.24	167	23.45	27.14	7.12865	High	97.6608	Low	1.37903	Low	1190.49	High	35.69	Low	8.83953	High	0.864038	High	2 score	T4	N3	M1	IV	Upper lobe of the lungs	Adenocarcinoma	High School	Others	No	No	57	1.68	20.1956	1.64	90	26	1
732	57	46-64	male	4.65	1	0.32	169	3.69	47.3	4.65	High	169	Low	3.125	Low	785.85	Low	52.3	Low	1.488	Low	0.0780127	Low	0 score	T3	N2	M0	III	Lower lobe of the lungs	Squamous Carcinoma	Elementary and below	Farmers and herdsmen	Yes	Yes	70	1.73	23.3887	1.83	90	715	0
733	73	≥65	male	7	1.27	0.81	243	116.59	54.4	5.51181	High	191.339	High	1.5679	Low	1339.37	High	60.75	Low	4.46457	High	2.1432	High	1 score	T2	N2	M1	IV	Lower lobe of the lungs	Adenocarcinoma	Elementary and below	Retired	Yes	Yes	58	1.68	20.5499	1.65	90	601	1
734	74	≥65	male	4.62	0.75	0.12	115	101	47.8	6.16	High	153.333	Low	6.25	High	708.4	Low	51.55	Low	0.7392	Low	2.11297	High	1 score	T2	N1	M1	IV	Lower lobe of the lungs	Adenocarcinoma	Elementary and below	Workers	No	No	70	1.68	24.8016	1.79	80	639	1
735	57	46-64	female	1.67	1.15	0.24	246	0.17	55.9	1.45217	Low	213.913	High	4.79167	High	357.235	Low	61.65	Low	0.348522	Low	0.00304114	Low	0 score	T1	N0	M0	I	Upper lobe of the lungs	Adenocarcinoma	College and above	Workers	No	No	64	1.58	25.6369	1.65	100	265	0
736	65	≥65	female	2.52	1.08	0.31	201	6	46	2.33333	Low	186.111	High	3.48387	Low	469	Low	51.4	Low	0.723333	Low	0.130435	Low	0 score	T2	N2	M1	IV	Lower lobe of the lungs	Adenocarcinoma	Elementary and below	Others	No	No	45	1.56	18.4911	1.4	90	1311	0
737	73	≥65	male	3.16	1.46	0.45	248	5	56	2.16438	Low	169.863	Low	3.24444	Low	536.767	Low	63.3	Low	0.973973	Low	0.0892857	Low	0 score	T4	N3	M1	IV	Bronchial	Squamous Carcinoma	Elementary and below	Farmers and herdsmen	Yes	Yes	54	1.6	21.0938	1.55	80	520	1
738	54	46-64	male	6.98	1.96	0.53	359	27.48	53.2	3.56122	High	183.163	High	3.69811	Low	1278.48	High	63	Low	1.88745	High	0.516541	High	1 score	T2	N2	M1	IV	Upper lobe of the lungs	Adenocarcinoma	Middle School	Others	Yes	Yes	60	1.7	20.7612	1.69	80	426	1
739	71	≥65	male	8.76	1.07	0.84	347	141	43.6	8.18692	High	324.299	High	1.27381	Low	2840.86	High	48.95	Low	6.87701	High	3.23394	High	1 score	T4	N3	M1	IV	Upper lobe of the lungs	Adenocarcinoma	Middle School	Retired	No	No	52	1.63	19.5717	1.54	100	856	1
740	55	46-64	male	7.7	0.51	0.35	219	21.29	38.33	15.098	High	429.412	High	1.45714	Low	3306.47	High	40.88	Low	5.28431	High	0.55544	High	1 score	T2	N3	M1	IV	Lower lobe of the lungs	Adenocarcinoma	College and above	Institutionalized	Yes	No	80	1.84	23.6295	2.02	90	140	0
741	70	≥65	female	5.95	1.99	0.41	285	8.28	36.9	2.98995	Low	143.216	Low	4.85366	High	852.136	High	46.85	Low	1.22588	Low	0.22439	Low	0 score	T4	N2	M0	III	Upper lobe of the lungs	Adenocarcinoma	Middle School	Workers	No	No	70	1.58	28.0404	1.71	80	758	1
742	62	46-64	male	6.07	1.08	0.86	147	82.7	49.5	5.62037	High	136.111	Low	1.25581	Low	826.194	Low	54.9	Low	4.83352	High	1.67071	High	1 score	T4	NX	M1	IV	Lower lobe of the lungs	Squamous Carcinoma	Middle School	Retired	Yes	Yes	46	1.66	16.6933	1.48	90	542	1
743	72	≥65	male	7.39	1.41	0.74	313	34.21	48.7	5.24113	High	221.986	High	1.90541	Low	1640.48	High	55.75	Low	3.87844	High	0.702464	High	1 score	T4	N3	M1	IV	Lower lobe of the lungs	Squamous Carcinoma	Elementary and below	Farmers and herdsmen	Yes	No	70	1.68	24.8016	1.79	90	1083	0
744	80	≥65	female	3.14	1.15	0.38	195	1.29	42.8	2.73043	Low	169.565	Low	3.02632	Low	532.435	Low	48.55	Low	1.03757	Low	0.0301402	Low	0 score	T2	N2	M0	III	Upper lobe of the lungs	Adenocarcinoma	Elementary and below	Retired	No	No	62	1.6	24.2188	1.64	90	615	0
745	60	46-64	male	5.41	1.53	0.49	281	10.01	32.5	3.53595	High	183.66	High	3.12245	Low	993.601	High	40.15	Low	1.73261	Low	0.308	Low	2 score	T3	N3	M1	IV	Upper lobe of the lungs	Adenocarcinoma	High School	Farmers and herdsmen	Yes	No	63	1.67	22.5896	1.74	90	827	1
746	83	≥65	male	4.84	0.54	0.7	143	6	36.36	8.96296	High	264.815	High	0.771429	Low	1281.7	High	39.06	Low	6.27407	High	0.165017	Low	0 score	T4	N3	M1	IV	Lower lobe of the lungs	Adenocarcinoma	College and above	Workers	Yes	Yes	60	1.76	19.3698	1.73	70	796	1
747	72	≥65	male	6.38	1.34	0.76	234	50	40.7	4.76119	High	174.627	Low	1.76316	Low	1114.12	High	47.4	Low	3.61851	High	1.2285	High	1 score	T3	N3	M0	III	Upper lobe of the lungs	Adenocarcinoma	Elementary and below	Workers	Yes	No	85	1.67	30.478	1.94	90	740	1
748	62	46-64	male	4.64	1.7	0.77	280	1.24	42.35	2.72941	Low	164.706	Low	2.20779	Low	764.235	Low	50.85	Low	2.10165	High	0.0292798	Low	0 score	T2	N3	M1	IV	Upper lobe of the lungs	Adenocarcinoma	Elementary and below	Retired	Yes	No	62	1.7	21.4533	1.71	90	479	0
749	67	≥65	male	3.96	1.93	0.55	209	0.14	42.2	2.05181	Low	108.29	Low	3.50909	Low	428.829	Low	51.85	Low	1.1285	Low	0.00331754	Low	0 score	T1	N0	M0	I	Lower lobe of the lungs	Adenocarcinoma	College and above	Workers	Yes	No	68	1.75	22.2041	1.82	90	440	0
750	65	≥65	female	6.88	1.76	0.61	200	4.7	45.7	3.90909	High	113.636	Low	2.88525	Low	781.818	Low	54.5	Low	2.38455	High	0.102845	Low	0 score	T2	N3	M1	IV	Hilum	Adenocarcinoma	High School	Retired	No	No	65	1.62	24.7676	1.69	90	380	0
751	54	46-64	male	5.58	2.37	0.56	205	0.61	47.5	2.35443	Low	86.4979	Low	4.23214	High	482.658	Low	59.35	Low	1.31848	Low	0.0128421	Low	0 score	T2	N0	M0	I	Lower lobe of the lungs	Adenocarcinoma	Middle School	Farmers and herdsmen	Yes	Yes	70	1.7	24.2215	1.8	90	373	0
752	74	≥65	male	3.59	0.7	0.53	245	39	58	5.12857	High	350	High	1.32075	Low	1256.5	High	61.5	Low	2.71814	High	0.672414	High	1 score	T4	N2	M1	IV	Upper lobe of the lungs	Adenocarcinoma	Elementary and below	Others	Yes	No	75	1.77	23.9395	1.91	90	930	1
753	71	≥65	female	4.44	3.01	0.53	358	0.5	63	1.47508	Low	118.937	Low	5.67925	High	528.08	Low	78.05	High	0.781794	Low	0.00793651	Low	0 score	T4	N0	M1	IV	Lower lobe of the lungs	Adenocarcinoma	Elementary and below	Others	No	No	54	1.55	22.4766	1.51	90	73	0
754	72	≥65	male	4.72	1.85	0.47	255	10	48.5	2.55135	Low	137.838	Low	3.93617	High	650.595	Low	57.75	Low	1.19914	Low	0.206186	Low	0 score	T4	N2	M0	III	Upper lobe of the lungs	Adenocarcinoma	College and above	Others	Yes	Yes	61	1.66	22.1367	1.67	90	625	1
755	67	≥65	female	4.72	2.45	0.33	223	5	41.15	1.92653	Low	91.0204	Low	7.42424	High	429.616	Low	53.4	Low	0.635755	Low	0.121507	Low	0 score	T3	N2	M1	IV	Lower lobe of the lungs	Adenocarcinoma	Middle School	Workers	No	No	59	1.6	23.0469	1.61	90	1673	1
756	66	≥65	male	3.15	2.14	0.73	285	0.64	37.5	1.47196	Low	133.178	Low	2.93151	Low	419.509	Low	48.2	Low	1.07453	Low	0.0170667	Low	0 score	T4	N2	M0	III	Hilum	Squamous Carcinoma	High School	Retired	Yes	Yes	51	1.76	16.4644	1.62	90	543	0
757	78	≥65	male	1.89	1.03	0.52	248	21.08	52.5	1.83495	Low	240.777	High	1.98077	Low	455.068	Low	57.65	Low	0.954175	Low	0.401524	High	1 score	T4	N1	M1	IV	Upper lobe of the lungs	Squamous Carcinoma	Elementary and below	Employee	Yes	No	56	1.67	20.0796	1.62	90	435	1
758	66	≥65	male	2.08	2.55	0.43	173	14.41	54.9	0.815686	Low	67.8431	Low	5.93023	High	141.114	Low	67.65	High	0.350745	Low	0.262477	Low	1 score	T4	N1	M1	IV	Upper lobe of the lungs	Adenocarcinoma	Elementary and below	Farmers and herdsmen	Yes	Yes	66	1.6	25.7812	1.68	90	867	1
759	68	≥65	male	1.96	1.41	0.32	173	2.3	40	1.39007	Low	122.695	Low	4.40625	High	240.482	Low	47.05	Low	0.444823	Low	0.0575	Low	0 score	T1	N0	M1	IV	Upper lobe of the lungs	Adenocarcinoma	Elementary and below	Others	No	No	60	1.7	20.7612	1.69	90	1285	0
760	53	46-64	female	3.4	2.6	0.3	135	2	43.8	1.30769	Low	51.9231	Low	8.66667	High	176.538	Low	56.8	Low	0.392308	Low	0.0456621	Low	0 score	T2	N2	M0	III	Lower lobe of the lungs	Adenocarcinoma	High School	Self-employed	No	No	66	1.6	25.7812	1.68	90	1488	0
761	50	46-64	female	7.78	2.52	0.59	437	4.42	58.9	3.0873	Low	173.413	Low	4.27119	High	1349.15	High	71.5	High	1.82151	Low	0.0750424	Low	0 score	T2	N0	M0	II	Lower lobe of the lungs	Adenocarcinoma	Elementary and below	Farmers and herdsmen	No	No	60	1.56	24.6548	1.59	90	10	0
762	73	≥65	female	5.54	1.97	0.49	283	1.9	59.3	2.81218	Low	143.655	Low	4.02041	High	795.848	Low	69.15	High	1.37797	Low	0.0320405	Low	0 score	T1	N0	M0	I	Upper lobe of the lungs	Adenocarcinoma	Elementary and below	Farmers and herdsmen	No	No	60	1.45	28.5375	1.51	90	496	0
763	57	46-64	male	11.01	1.77	1.09	613	104.12	36.1	6.22034	High	346.328	High	1.62385	Low	3813.07	High	44.95	Low	6.78017	High	2.88421	High	1 score	T4	N3	M0	III	Middle lobe of the lungs	Squamous Carcinoma	Middle School	Farmers and herdsmen	Yes	No	70	1.71	23.939	1.81	80	1041	1
764	61	46-64	male	10.99	0.79	0.78	325	28	42.9	13.9114	High	411.392	High	1.01282	Low	4521.2	High	46.85	Low	10.8509	High	0.652681	High	1 score	T2	N3	M1	IV	Lower lobe of the lungs	Adenocarcinoma	Middle School	Self-employed	No	No	66.5	1.65	24.4261	1.73	90	654	1
765	51	46-64	male	4.62	2.71	0.6	231	6	59.5	1.7048	Low	85.2399	Low	4.51667	High	393.808	Low	73.05	High	1.02288	Low	0.10084	Low	0 score	T3	N2	M0	III	Bronchial	Squamous Carcinoma	Middle School	Others	Yes	No	89	1.73	29.737	2.02	90	1436	0
766	61	46-64	female	3.64	3.23	0.25	327	66.03	57.3	1.12693	Low	101.238	Low	12.92	High	368.508	Low	73.45	High	0.281734	Low	1.15236	High	1 score	T1	N2	M0	III	Middle lobe of the lungs	Adenocarcinoma	Elementary and below	Farmers and herdsmen	No	Yes	55	1.55	22.89	1.52	90	1204	0
767	60	46-64	female	9.41	0.8	1.12	320	94	31.13	11.7625	High	400	High	0.714286	Low	3764	High	35.13	Low	13.174	High	3.0196	High	2 score	T1	N1	M0	II	Upper lobe of the lungs	Adenocarcinoma	Middle School	Farmers and herdsmen	No	No	58	1.6	22.6562	1.59	90	399	1
768	64	46-64	female	1.64	1.8	0.39	175	0.51	42.5	0.911111	Low	97.2222	Low	4.61538	High	159.444	Low	51.5	Low	0.355333	Low	0.012	Low	0 score	T4	N2	M0	III	Upper lobe of the lungs	Squamous Carcinoma	Elementary and below	Workers	No	No	62	1.6	24.2188	1.64	90	288	0
769	73	≥65	female	4.68	2.18	0.34	264	0.5	45.4	2.14679	Low	121.101	Low	6.41176	High	566.752	Low	56.3	Low	0.729908	Low	0.0110132	Low	0 score	T1	N0	M0	I	Upper lobe of the lungs	Adenocarcinoma	Elementary and below	Unemployed	No	No	60	1.5	26.6667	1.54	90	211	0
770	59	46-64	male	12.49	1.77	1.79	164	79	37.2	7.0565	High	92.6554	Low	0.988827	Low	1157.27	High	46.05	Low	12.6311	High	2.12366	High	1 score	T4	N3	M1	IV	Lower lobe of the lungs	Adenocarcinoma	Middle School	Others	Yes	No	64	1.69	22.4082	1.73	90	884	1
771	80	≥65	male	3.53	1.06	0.44	211	6	32.6	3.33019	Low	199.057	High	2.40909	Low	702.67	Low	37.9	Low	1.46528	Low	0.184049	Low	0 score	T4	N3	M1	IV	Upper lobe of the lungs	Adenocarcinoma	Elementary and below	Workers	Yes	No	70	1.74	23.1206	1.84	90	548	1
772	72	≥65	male	3.71	1.82	0.48	165	2.44	37.5	2.03846	Low	90.6593	Low	3.79167	Low	336.346	Low	46.6	Low	0.978462	Low	0.0650667	Low	0 score	T2	N2	M0	III	Lower lobe of the lungs	Adenocarcinoma	Middle School	Retired	Yes	No	76	1.71	25.9909	1.88	80	269	0
773	59	46-64	male	4.39	2.19	0.49	212	1.06	41.3	2.00457	Low	96.8037	Low	4.46939	High	424.968	Low	52.25	Low	0.982237	Low	0.0256659	Low	0 score	T1	N0	M0	I	Upper lobe of the lungs	Adenocarcinoma	High School	Retired	Yes	Yes	70	1.8	21.6049	1.88	100	283	0
774	41	≤45	male	4.58	2.21	0.73	284	14.17	55.5	2.0724	Low	128.507	Low	3.0274	Low	588.561	Low	66.55	High	1.51285	Low	0.255315	Low	1 score	T2	N2	M1	IV	Middle lobe of the lungs	Squamous Carcinoma	Middle School	Farmers and herdsmen	No	No	67	1.67	24.0238	1.75	90	1573	0
775	58	46-64	female	6.73	0.59	0.6	86	3.03	38.4	11.4068	High	145.763	Low	0.983333	Low	980.983	High	41.35	Low	6.84407	High	0.0789062	Low	0 score	T4	N3	M1	IV	Hilum	Adenocarcinoma	Middle School	Retired	No	No	54	1.58	21.6311	1.53	90	47	0
776	66	≥65	male	2.28	0.95	0.37	211	0.59	60.9	2.4	Low	222.105	High	2.56757	Low	506.4	Low	65.65	High	0.888	Low	0.00968801	Low	0 score	T2	N0	M0	I	Upper lobe of the lungs	Adenocarcinoma	Middle School	Retired	No	No	67	1.74	22.1297	1.81	90	818	0
777	78	≥65	male	5.38	1.34	0.67	288	22.37	31.9	4.01493	High	214.925	High	2	Low	1156.3	High	38.6	Low	2.69	High	0.701254	High	2 score	T1	N2	M1	IV	Upper lobe of the lungs	Adenocarcinoma	Elementary and below	Retired	Yes	No	50	1.6	19.5312	1.5	80	696	1
778	65	≥65	female	3.5	1.96	0.36	275	4.53	60.6	1.78571	Low	140.306	Low	5.44444	High	491.071	Low	70.4	High	0.642857	Low	0.0747525	Low	0 score	T4	N2	M1	IV	Upper lobe of the lungs	Adenocarcinoma	High School	Retired	No	No	75	1.63	28.2284	1.8	90	286	0
779	85	≥65	male	3.72	1.49	0.54	347	4.49	54.3	2.49664	Low	232.886	High	2.75926	Low	866.336	High	61.75	Low	1.34819	Low	0.0826888	Low	0 score	T4	N2	M0	III	Upper lobe of the lungs	Adenocarcinoma	College and above	Retired	No	No	57	1.64	21.1927	1.61	90	235	0
780	50	46-64	male	24.74	2.02	1.59	334	55.45	36.5	12.2475	High	165.347	Low	1.27044	Low	4090.67	High	46.6	Low	19.4736	High	1.51918	High	1 score	T4	N3	M1	IV	Bronchial	Adenocarcinoma	High School	Workers	Yes	Yes	63	1.75	20.5714	1.76	70	15	1
781	52	46-64	male	4.02	2.18	0.58	262	5.8	37.7	1.84404	Low	120.183	Low	3.75862	Low	483.138	Low	48.6	Low	1.06954	Low	0.153846	Low	0 score	T1	N3	M1	IV	Lower lobe of the lungs	Adenocarcinoma	Middle School	Farmers and herdsmen	Yes	Yes	73	1.68	25.8645	1.82	80	1126	0
782	64	46-64	female	4.15	2.2	0.52	267	4.8	54.3	1.88636	Low	121.364	Low	4.23077	High	503.659	Low	65.3	High	0.980909	Low	0.0883978	Low	0 score	T3	N3	M0	III	Upper lobe of the lungs	Adenocarcinoma	College and above	Retired	No	No	70	1.66	25.4028	1.77	90	954	0
783	53	46-64	male	11.45	1.65	1.54	335	142.38	46.4	6.93939	High	203.03	High	1.07143	Low	2324.7	High	54.65	Low	10.6867	High	3.06853	High	1 score	T3	N1	M1	IV	Upper lobe of the lungs	Adenocarcinoma	College and above	Others	Yes	No	63	1.75	20.5714	1.76	80	1036	0
784	65	≥65	male	11.07	0.54	0.7	656	180.53	31.1	20.5	High	1214.81	High	0.771429	Low	13448	High	33.8	Low	14.35	High	5.80482	High	2 score	T4	N3	M1	IV	Middle lobe of the lungs	Squamous Carcinoma	Elementary and below	Others	Yes	Yes	67.5	1.75	22.0408	1.81	70	734	1
785	61	46-64	female	6.32	1.33	0.78	442	82.96	36.4	4.75188	High	332.331	High	1.70513	Low	2100.33	High	43.05	Low	3.70647	High	2.27912	High	1 score	T4	N3	M1	IV	Lower lobe of the lungs	Adenocarcinoma	High School	Unemployed	No	No	56.5	1.52	24.4546	1.52	90	464	1
786	63	46-64	male	7.27	2.14	0.79	241	2.3	45.5	3.3972	Low	112.617	Low	2.70886	Low	818.724	Low	56.2	Low	2.68379	High	0.0505495	Low	0 score	T4	N0	M1	IV	Upper lobe of the lungs	Adenocarcinoma	College and above	Institutionalized	Yes	Yes	90	1.83	26.8745	2.12	90	1254	0
787	66	≥65	male	4.3	2.98	0.7	279	0.98	45.6	1.44295	Low	93.6242	Low	4.25714	High	402.584	Low	60.5	Low	1.01007	Low	0.0214912	Low	0 score	T1	N0	M0	I	Lower lobe of the lungs	Adenocarcinoma	High School	Retired	Yes	No	72	1.68	25.5102	1.81	100	1041	0
788	60	46-64	male	4.46	1.43	0.39	272	23.79	51.2	3.11888	Low	190.21	High	3.66667	Low	848.336	High	58.35	Low	1.21636	Low	0.464648	High	1 score	T2	N2	M0	III	Bronchial	Adenocarcinoma	High School	Workers	Yes	No	66	1.71	22.571	1.77	90	529	1
789	42	≤45	male	4.59	2.74	0.65	297	2.3	68.3	1.67518	Low	108.394	Low	4.21538	High	497.529	Low	82	High	1.08887	Low	0.033675	Low	0 score	T2	N2	M1	IV	Upper lobe of the lungs	Adenocarcinoma	College and above	Workers	No	No	66	1.64	24.539	1.71	90	1236	0
790	50	46-64	female	5.69	0.85	0.42	329	9.29	28.21	6.69412	High	387.059	High	2.02381	Low	2202.36	High	32.46	Low	2.81153	High	0.329316	High	0 score	T4	N2	M1	IV	Lower lobe of the lungs	Adenocarcinoma	High School	Employee	No	No	66	1.6	25.7812	1.68	80	677	0
791	74	≥65	female	4.88	1.76	0.39	256	81.07	37.8	2.77273	Low	145.455	Low	4.51282	High	709.818	Low	46.6	Low	1.08136	Low	2.14471	High	1 score	T4	N3	M1	IV	Lower lobe of the lungs	Squamous Carcinoma	Elementary and below	Unemployed	No	No	60	1.52	25.9695	1.56	80	15	0
792	79	≥65	female	3.55	0.67	0.19	264	15.44	53	5.29851	High	394.03	High	3.52632	Low	1398.81	High	56.35	Low	1.00672	Low	0.291321	Low	1 score	T3	N3	M0	III	Lower lobe of the lungs	Squamous Carcinoma	Middle School	Retired	Yes	No	45	1.57	18.2563	1.41	90	1051	0
793	69	≥65	male	4.72	2.69	0.38	227	63	41.4	1.75465	Low	84.3866	Low	7.07895	High	398.305	Low	54.85	Low	0.666766	Low	1.52174	High	1 score	T2	N0	M0	I	Bronchial	Squamous Carcinoma	Middle School	Retired	Yes	No	68	1.64	25.2826	1.74	90	1027	1
794	45	≤45	male	8.55	1.26	0.85	176	52.78	47	6.78571	High	139.683	Low	1.48235	Low	1194.29	High	53.3	Low	5.76786	High	1.12298	High	1 score	T3	N3	M1	IV	Middle lobe of the lungs	Adenocarcinoma	High School	Others	Yes	Yes	71	1.73	23.7228	1.84	90	254	1
795	68	≥65	male	2.63	1.09	0.41	229	5.91	40.5	2.41284	Low	210.092	High	2.65854	Low	552.541	Low	45.95	Low	0.989266	Low	0.145926	Low	0 score	T4	N3	M1	IV	Upper lobe of the lungs	Squamous Carcinoma	Middle School	Others	Yes	No	55	1.74	18.1662	1.69	90	641	0
796	72	≥65	male	5.37	0.81	0.56	386	44.13	34.2	6.62963	High	476.543	High	1.44643	Low	2559.04	High	38.25	Low	3.71259	High	1.29035	High	2 score	T4	N3	M1	IV	Upper lobe of the lungs	Adenocarcinoma	Elementary and below	Farmers and herdsmen	Yes	Yes	57	1.71	19.4932	1.69	90	115	0
797	62	46-64	male	4.45	1.54	0.54	229	1.71	61.7	2.88961	Low	148.701	Low	2.85185	Low	661.721	Low	69.4	High	1.56039	Low	0.0277147	Low	0 score	T2	N0	M0	I	Upper lobe of the lungs	Squamous Carcinoma	College and above	Others	Yes	Yes	87	1.79	27.1527	2.05	90	688	0
798	77	≥65	female	3.59	1.47	0.51	270	7.24	41.5	2.44218	Low	183.673	High	2.88235	Low	659.388	Low	48.85	Low	1.24551	Low	0.174458	Low	0 score	T1	N0	M0	I	Upper lobe of the lungs	Adenocarcinoma	Middle School	Retired	No	No	68	1.58	27.2392	1.69	90	920	0
799	68	≥65	male	4.39	1.49	0.64	340	20	45	2.94631	Low	228.188	High	2.32812	Low	1001.74	High	52.45	Low	1.88564	High	0.444444	High	1 score	T2	N3	M1	IV	Hilum	Squamous Carcinoma	High School	Others	Yes	Yes	70	1.73	23.3887	1.83	90	805	1
800	50	46-64	male	4.5	1.82	0.48	246	19	29.3	2.47253	Low	135.165	Low	3.79167	Low	608.242	Low	38.4	Low	1.18681	Low	0.648464	High	2 score	T2	N2	M1	IV	Upper lobe of the lungs	Adenocarcinoma	Elementary and below	Self-employed	Yes	No	84	1.7	29.0657	1.95	80	418	1
801	70	≥65	male	6.11	1.76	0.73	224	7.4	37.2	3.47159	High	127.273	Low	2.41096	Low	777.636	Low	46	Low	2.53426	High	0.198925	Low	0 score	T2	N1	M0	II	Lower lobe of the lungs	Adenocarcinoma	College and above	Retired	Yes	Yes	74	1.76	23.8895	1.9	90	700	1
802	74	≥65	male	11.78	1.52	0.82	299	134	25.64	7.75	High	196.711	High	1.85366	Low	2317.25	High	33.24	Low	6.355	High	5.22621	High	2 score	T4	N3	M1	IV	Upper lobe of the lungs	Adenocarcinoma	Middle School	Workers	Yes	Yes	60	1.62	22.8624	1.63	90	472	1
803	69	≥65	male	5.3	1.82	0.59	97	2.15	62.1	2.91209	Low	53.2967	Low	3.08475	Low	282.473	Low	71.2	High	1.71813	Low	0.0346216	Low	0 score	T1	N2	M0	III	Lower lobe of the lungs	Adenocarcinoma	Middle School	Institutionalized	Yes	No	60	1.67	21.5139	1.67	80	847	0
804	46	46-64	male	5.89	1.15	0.3	282	35.1	35.2	5.12174	High	245.217	High	3.83333	Low	1444.33	High	40.95	Low	1.53652	Low	0.997159	High	1 score	T4	N2	M1	IV	Bronchial	Squamous Carcinoma	Elementary and below	Others	Yes	No	65	1.75	21.2245	1.817	90	430	1
805	46	46-64	female	3.52	1.15	0.28	206	3.35	62.6	3.06087	Low	179.13	Low	4.10714	High	630.539	Low	68.35	High	0.857043	Low	0.0535144	Low	0 score	T4	N3	M1	IV	Lower lobe of the lungs	Adenocarcinoma	Middle School	Self-employed	No	No	70	1.64	26.0262	1.76	90	157	0
806	35	≤45	male	6.31	1.63	0.7	209	4.95	39.38	3.87117	High	128.221	Low	2.32857	Low	809.074	Low	47.53	Low	2.70982	High	0.125698	Low	0 score	T2	N2	M1	IV	Lower lobe of the lungs	Adenocarcinoma	College and above	Self-employed	Yes	Yes	75	1.73	25.0593	1.88	90	104	0
807	50	46-64	male	4.62	2.06	0.5	390	4.74	43.3	2.24272	Low	189.32	High	4.12	High	874.66	High	53.6	Low	1.12136	Low	0.109469	Low	0 score	T2	N3	M1	IV	Lower lobe of the lungs	Adenocarcinoma	College and above	Institutionalized	No	No	62	1.69	21.7079	1.71	90	1624	1
808	57	46-64	male	4.99	2.18	0.57	296	12	51.5	2.28899	Low	135.78	Low	3.82456	Low	677.541	Low	62.4	Low	1.30472	Low	0.23301	Low	1 score	T2	N3	M0	III	Upper lobe of the lungs	Adenocarcinoma	High School	Workers	Yes	No	92	1.76	29.7004	2.08	90	593	1
809	63	46-64	female	2.53	2.6	0.38	227	5.52	45.7	0.973077	Low	87.3077	Low	6.84211	High	220.888	Low	58.7	Low	0.369769	Low	0.120788	Low	0 score	T2	N0	M0	I	Upper lobe of the lungs	Adenocarcinoma	Middle School	Unemployed	No	No	75	1.68	26.5731	1.84	90	177	0
810	74	≥65	female	4.69	1.03	0.33	185	1.22	41.4	4.5534	High	179.612	High	3.12121	Low	842.379	High	46.55	Low	1.50262	Low	0.0294686	Low	0 score	T4	N3	M1	IV	Upper lobe of the lungs	Adenocarcinoma	Middle School	Retired	No	No	57	1.58	22.8329	1.57	90	658	1
811	62	46-64	female	3.62	2.02	0.42	191	5.11	61.5	1.79208	Low	94.5545	Low	4.80952	High	342.287	Low	71.6	High	0.752673	Low	0.0830894	Low	0 score	T2	N0	M0	II	Upper lobe of the lungs	Adenocarcinoma	Middle School	Retired	No	No	65	1.6	25.3906	1.67	90	2480	0
812	81	≥65	female	5.23	1.56	0.56	334	2.89	52.9	3.35256	Low	214.103	High	2.78571	Low	1119.76	High	60.7	Low	1.87744	Low	0.0546314	Low	0 score	T1	N3	M0	II	Upper lobe of the lungs	Adenocarcinoma	Elementary and below	Retired	No	No	62	1.5	27.5556	1.56	90	174	0
813	75	≥65	male	4.33	1.2	0.63	179	83	38.7	3.60833	High	149.167	Low	1.90476	Low	645.892	Low	44.7	Low	2.27325	High	2.1447	High	1 score	T3	N2	M0	III	Upper lobe of the lungs	Squamous Carcinoma	Elementary and below	Farmers and herdsmen	Yes	No	63	1.66	22.8625	1.7	95	1020	1
814	78	≥65	female	3.84	2.97	0.42	325	3.96	46.9	1.29293	Low	109.428	Low	7.07143	High	420.202	Low	61.75	Low	0.54303	Low	0.084435	Low	0 score	T3	N0	M0	II	Upper lobe of the lungs	Adenocarcinoma	Elementary and below	Retired	No	No	74	1.67	26.5338	1.82	100	1584	0
815	63	46-64	female	4.59	3.38	0.48	340	32.8	47.6	1.35799	Low	100.592	Low	7.04167	High	461.716	Low	64.5	High	0.651834	Low	0.689076	High	1 score	T1	N2	M1	IV	Upper lobe of the lungs	Adenocarcinoma	College and above	Others	No	No	58	1.63	21.83	1.62	100	471	0
816	75	≥65	male	3.52	0.95	0.41	221	3.36	56.6	3.70526	High	232.632	High	2.31707	Low	818.863	Low	61.35	Low	1.51916	Low	0.059364	Low	0 score	T3	N2	M1	IV	Upper lobe of the lungs	Adenocarcinoma	Elementary and below	Farmers and herdsmen	Yes	Yes	68	1.72	22.9854	1.8	90	11	0
817	65	≥65	male	6.22	1.99	0.53	705	30.5	36.6	3.12563	Low	354.271	High	3.75472	Low	2203.57	High	46.55	Low	1.65658	Low	0.833333	High	1 score	T2	N3	M0	III	Hilum	Squamous Carcinoma	College and above	Retired	Yes	Yes	71	1.78	22.4088	1.89	90	530	1
818	69	≥65	male	2.2	0.96	0.34	178	8.7	56.4	2.29167	Low	185.417	High	2.82353	Low	407.917	Low	61.2	Low	0.779167	Low	0.154255	Low	0 score	T4	N2	M1	IV	Lower lobe of the lungs	Squamous Carcinoma	Middle School	Retired	Yes	No	55	1.67	19.721	1.61	90	556	0
819	53	46-64	male	5.29	1.63	0.66	235	29.34	40	3.2454	Low	144.172	Low	2.4697	Low	762.669	Low	48.15	Low	2.14196	High	0.7335	High	1 score	T4	N2	M1	IV	Lower lobe of the lungs	Adenocarcinoma	Middle School	Unemployed	Yes	Yes	67	1.68	23.7387	1.76	90	10	0
820	54	46-64	male	4.48	2.36	0.75	338	39.29	36	1.89831	Low	143.22	Low	3.14667	Low	641.627	Low	47.8	Low	1.42373	Low	1.09139	High	1 score	T4	N3	M0	III	Hilum	Squamous Carcinoma	Middle School	Others	Yes	Yes	71	1.69	24.8591	1.81	100	805	0
821	55	46-64	female	5.24	1.89	0.45	319	0.4	43.6	2.77249	Low	168.783	Low	4.2	High	884.423	High	53.05	Low	1.24762	Low	0.00917431	Low	0 score	T1	N0	M0	II	Upper lobe of the lungs	Adenocarcinoma	College and above	Retired	No	No	54	1.58	21.6311	1.53	90	517	0
822	46	46-64	male	5.22	2.62	0.49	228	0.38	65.7	1.99237	Low	87.0229	Low	5.34694	High	454.26	Low	78.8	High	0.97626	Low	0.00578387	Low	0 score	T1	N0	M0	I	Lower lobe of the lungs	Adenocarcinoma	High School	Others	Yes	Yes	62	1.66	22.4996	1.725	90	311	0
823	67	≥65	female	14.78	2.63	1.15	28	2.41	40.3	5.61977	High	10.6464	Low	2.28696	Low	157.354	Low	53.45	Low	6.46274	High	0.0598015	Low	0 score	T4	N3	M1	IV	Lower lobe of the lungs	Adenocarcinoma	Middle School	Retired	No	No	54	1.55	22.4766	1.51	80	317	1
824	83	≥65	male	5.19	0.69	0.46	291	11.8	40.1	7.52174	High	421.739	High	1.5	Low	2188.83	High	43.55	Low	3.46	High	0.294264	Low	1 score	T4	N1	M0	III	Upper lobe of the lungs	Squamous Carcinoma	Elementary and below	Farmers and herdsmen	Yes	Yes	46	1.55	19.1467	1.41	90	945	1
825	56	46-64	female	3.1	1.62	0.22	287	1.3	37.3	1.91358	Low	177.16	Low	7.36364	High	549.198	Low	45.4	Low	0.420988	Low	0.0348525	Low	0 score	T2	N0	M0	I	Upper lobe of the lungs	Adenocarcinoma	Middle School	Unemployed	No	No	60	1.6	23.4375	1.62	90	278	0
826	73	≥65	male	4.42	1.81	1.53	313	14.99	37.9	2.44199	Low	172.928	Low	1.18301	Low	764.343	Low	46.95	Low	3.73624	High	0.395515	High	1 score	T1	N3	M1	IV	Hilum	Adenocarcinoma	Middle School	Institutionalized	Yes	Yes	62	1.78	19.5682	1.798	90	150	0
827	64	46-64	male	4.59	1.27	0.64	207	45.76	36.3	3.61417	High	162.992	Low	1.98438	Low	748.134	Low	42.65	Low	2.31307	High	1.26061	High	1 score	T2	N1	M1	IV	Bronchial	Squamous Carcinoma	Elementary and below	Farmers and herdsmen	Yes	Yes	60	1.73	20.0474	1.71	90	934	1
828	54	46-64	female	3.74	1.53	0.29	140	21.72	57.5	2.44444	Low	91.5033	Low	5.27586	High	342.222	Low	65.15	High	0.708889	Low	0.377739	High	1 score	T1	N2	M1	IV	Hilum	Adenocarcinoma	Middle School	Employee	No	No	62	1.55	25.8065	1.6	80	520	1
829	64	46-64	female	1.4	2.25	0.31	256	3.2	62	0.622222	Low	113.778	Low	7.25806	High	159.289	Low	73.25	High	0.192889	Low	0.0516129	Low	0 score	T3	N2	M0	III	Upper lobe of the lungs	Adenocarcinoma	High School	Workers	No	No	52	1.63	19.5717	1.54	90	1108	0
830	50	46-64	male	6.03	0.97	0.42	125	31	33	6.21649	High	128.866	Low	2.30952	Low	777.062	Low	37.85	Low	2.61093	High	0.939394	High	2 score	T4	N3	M1	IV	Upper lobe of the lungs	Adenocarcinoma	High School	Farmers and herdsmen	Yes	No	52	1.52	22.5069	1.47	90	653	1
831	70	≥65	male	8.66	0.96	0.65	464	60.6	31.51	9.02083	High	483.333	High	1.47692	Low	4185.67	High	36.31	Low	5.86354	High	1.9232	High	2 score	T4	NX	M1	IV	Upper lobe of the lungs	Adenocarcinoma	Elementary and below	Retired	Yes	No	67	1.65	24.6097	1.72	90	523	1
832	66	≥65	male	3.99	1.9	0.27	254	15.29	47.2	2.1	Low	133.684	Low	7.03704	High	533.4	Low	56.7	Low	0.567	Low	0.323941	High	1 score	T2	N3	M1	IV	Upper lobe of the lungs	Squamous Carcinoma	Middle School	Retired	Yes	Yes	76	1.64	28.257	1.8	90	411	1
833	51	46-64	female	2.43	1.38	0.23	233	22.17	44.9	1.76087	Low	168.841	Low	6	High	410.283	Low	51.8	Low	0.405	Low	0.493764	High	1 score	T2	N0	M1	IV	Hilum	Adenocarcinoma	High School	Employee	No	No	58	1.68	20.5499	1.65	90	938	1
834	52	46-64	male	4.85	1.39	0.54	258	15	43.3	3.48921	High	185.612	High	2.57407	Low	900.216	High	50.25	Low	1.88417	High	0.34642	High	1 score	T3	N1	M1	IV	Lower lobe of the lungs	Squamous Carcinoma	College and above	Institutionalized	Yes	Yes	70	1.72	23.6614	1.82	90	937	1
835	70	≥65	female	4.52	1.57	0.74	466	16	52	2.87898	Low	296.815	High	2.12162	Low	1341.61	High	59.85	Low	2.13045	High	0.307692	Low	1 score	T2	N2	M1	IV	Lower lobe of the lungs	Adenocarcinoma	Middle School	Retired	No	No	40	1.5	17.7778	1.3	80	1055	0
836	51	46-64	male	6.89	1.21	0.52	263	70.3	45.4	5.69421	High	217.355	High	2.32692	Low	1497.58	High	51.45	Low	2.96099	High	1.54846	High	1 score	T4	N3	M0	III	Lower lobe of the lungs	Squamous Carcinoma	Middle School	Employee	Yes	No	64	1.7	22.1453	1.74	90	22	1
837	74	≥65	female	3.65	1.81	0.33	261	0.6	61.5	2.01657	Low	144.199	Low	5.48485	High	526.326	Low	70.55	High	0.66547	Low	0.0097561	Low	0 score	T2	N2	M0	III	Upper lobe of the lungs	Adenocarcinoma	Elementary and below	Workers	No	No	54	1.54	22.7694	1.5	90	660	0
838	71	≥65	female	5.11	1.74	0.36	271	9.23	41.4	2.93678	Low	155.747	Low	4.83333	High	795.868	Low	50.1	Low	1.05724	Low	0.222947	Low	0 score	T4	N3	M1	IV	Upper lobe of the lungs	Adenocarcinoma	Elementary and below	Farmers and herdsmen	No	No	76	1.7	26.2976	1.87	90	414	0
839	51	46-64	male	3.59	1.41	0.67	298	1.35	42.8	2.5461	Low	211.348	High	2.10448	Low	758.738	Low	49.85	Low	1.70589	Low	0.0315421	Low	0 score	T1	N0	M0	I	Lower lobe of the lungs	Adenocarcinoma	Middle School	Unemployed	Yes	No	79	1.78	24.9337	1.96	90	822	0
840	75	≥65	female	5.18	0.79	0.51	238	40	37.4	6.55696	High	301.266	High	1.54902	Low	1560.56	High	41.35	Low	3.34405	High	1.06952	High	1 score	T2	N2	M1	IV	Upper lobe of the lungs	Adenocarcinoma	Elementary and below	Workers	Yes	No	62	1.59	24.5243	1.63	90	936	1
841	78	≥65	male	5.02	1.12	0.52	215	38.87	36.9	4.48214	High	191.964	High	2.15385	Low	963.661	High	42.5	Low	2.33071	High	1.05339	High	1 score	T4	N3	M1	IV	Upper lobe of the lungs	Adenocarcinoma	Elementary and below	Farmers and herdsmen	Yes	Yes	61	1.58	24.4352	1.59	90	191	0
842	41	≤45	female	3.5	1.13	0.22	432	2	60.2	3.09735	Low	382.301	High	5.13636	High	1338.05	High	65.85	High	0.681416	Low	0.0332226	Low	0 score	T1	N0	M0	I	Upper lobe of the lungs	Adenocarcinoma	College and above	Institutionalized	No	No	57	1.56	23.4221	1.55	100	389	0
843	69	≥65	female	3.42	1.09	0.29	191	1.84	45.8	3.13761	Low	175.229	Low	3.75862	Low	599.284	Low	51.25	Low	0.909908	Low	0.0401747	Low	0 score	T3	N0	M0	II	Upper lobe of the lungs	Adenocarcinoma	College and above	Employee	No	No	50	1.62	19.052	1.51	100	355	0
844	77	≥65	female	2.38	1.27	0.33	212	4.47	59.3	1.87402	Low	166.929	Low	3.84848	Low	397.291	Low	65.65	High	0.618425	Low	0.0753794	Low	0 score	T3	N0	M0	II	Upper lobe of the lungs	Adenocarcinoma	Middle School	Others	Yes	No	55.7	1.51	24.4288	1.5	90	402	0
845	72	≥65	female	3.9	1.52	0.36	244	7	46.6	2.56579	Low	160.526	Low	4.22222	High	626.053	Low	54.2	Low	0.923684	Low	0.150215	Low	0 score	T4	N0	M0	III	Lower lobe of the lungs	Adenocarcinoma	Elementary and below	Unemployed	No	No	64	1.5	28.4444	1.59	90	994	0
846	60	46-64	male	8	1.23	0.75	170	42	41.6	6.50407	High	138.211	Low	1.64	Low	1105.69	High	47.75	Low	4.87805	High	1.00962	High	1 score	T4	N2	M0	III	Lower lobe of the lungs	Adenocarcinoma	College and above	Employee	Yes	Yes	88	1.79	27.4648	2.07	90	903	1
847	42	≤45	male	5.59	2	0.61	291	5	43.6	2.795	Low	145.5	Low	3.27869	Low	813.345	Low	53.6	Low	1.70495	Low	0.114679	Low	0 score	T2	N3	M1	IV	Lower lobe of the lungs	Adenocarcinoma	College and above	Institutionalized	Yes	Yes	71	1.73	23.7228	1.84	90	772	1
848	73	≥65	male	6.09	1.72	1.12	352	180	29.56	3.5407	High	204.651	High	1.53571	Low	1246.33	High	38.16	Low	3.96558	High	6.08931	High	2 score	T2	N2	M1	IV	Upper lobe of the lungs	Adenocarcinoma	Elementary and below	Others	Yes	Yes	66	1.61	25.462	1.69	80	1271	0
849	53	46-64	male	5.78	1.99	0.6	166	8.34	40.7	2.90452	Low	83.4171	Low	3.31667	Low	482.151	Low	50.65	Low	1.74271	Low	0.204914	Low	0 score	T1	N2	M0	III	Lower lobe of the lungs	Squamous Carcinoma	Elementary and below	Self-employed	Yes	No	85	1.75	27.7551	2	90	315	0
850	79	≥65	male	3.95	2.45	0.42	254	1.36	42.6	1.61224	Low	103.673	Low	5.83333	High	409.51	Low	54.85	Low	0.677143	Low	0.0319249	Low	0 score	T4	N2	M0	III	Upper lobe of the lungs	Squamous Carcinoma	Elementary and below	Retired	Yes	No	72	1.7	24.9135	1.83	80	545	0
851	49	46-64	female	3.66	1.8	0.38	212	5.2	59.5	2.03333	Low	117.778	Low	4.73684	High	431.067	Low	68.5	High	0.772667	Low	0.087395	Low	0 score	T2	N0	M0	I	Lower lobe of the lungs	Adenocarcinoma	College and above	Institutionalized	No	No	57	1.58	22.8329	1.57	100	855	0
852	63	46-64	male	3.18	1.74	0.3	170	0.19	58.6	1.82759	Low	97.7011	Low	5.8	High	310.69	Low	67.3	High	0.548276	Low	0.00324232	Low	0 score	T4	N3	M1	IV	Lower lobe of the lungs	Adenocarcinoma	Middle School	Unemployed	Yes	Yes	82	1.74	27.0842	1.96	90	637	1
853	66	≥65	male	5.48	1.62	0.99	383	36	49.6	3.38272	Low	236.42	High	1.63636	Low	1295.58	High	57.7	Low	3.34889	High	0.725806	High	1 score	T2	N2	M0	III	Upper lobe of the lungs	Squamous Carcinoma	Elementary and below	Farmers and herdsmen	Yes	No	70	1.77	22.3435	1.86	90	959	1
854	76	≥65	male	3.74	0.89	0.42	278	21.79	45.3	4.20225	High	312.36	High	2.11905	Low	1168.22	High	49.75	Low	1.76494	Low	0.481015	High	1 score	T3	N0	M0	II	Upper lobe of the lungs	Squamous Carcinoma	Middle School	Retired	No	No	76	1.71	25.9909	1.88	90	947	1
855	68	≥65	male	5.18	1.4	0.61	293	36.4	34.88	3.7	High	209.286	High	2.29508	Low	1084.1	High	41.88	Low	2.257	High	1.04358	High	2 score	T3	N3	M1	IV	Upper lobe of the lungs	Adenocarcinoma	College and above	Retired	Yes	No	72	1.72	24.3375	1.84	90	281	1
856	54	46-64	male	5.15	2.78	0.7	288	25.58	55.1	1.85252	Low	103.597	Low	3.97143	High	533.525	Low	69	High	1.29676	Low	0.464247	High	1 score	T2	N3	M1	IV	Lower lobe of the lungs	Adenocarcinoma	Middle School	Farmers and herdsmen	Yes	Yes	60	1.75	19.5918	1.73	80	653	1
857	56	46-64	male	4.4	1.24	0.23	229	5	63.3	3.54839	High	184.677	High	5.3913	High	812.581	Low	69.5	High	0.816129	Low	0.0789889	Low	0 score	T3	N2	M0	III	Upper lobe of the lungs	Adenocarcinoma	Middle School	Workers	Yes	Yes	65	1.7	22.4913	1.75	100	1095	1
858	53	46-64	female	3.61	2.43	0.72	268	6	61.5	1.4856	Low	110.288	Low	3.375	Low	398.14	Low	73.65	High	1.06963	Low	0.097561	Low	0 score	T1	N0	M0	I	Middle lobe of the lungs	Adenocarcinoma	High School	Self-employed	No	No	58	1.58	23.2335	1.58	90	1683	0
859	55	46-64	male	6.57	2.65	0.55	366	5	40.38	2.47925	Low	138.113	Low	4.81818	High	907.404	High	53.63	Low	1.36358	Low	0.123824	Low	0 score	T1	N0	M0	I	Upper lobe of the lungs	Adenocarcinoma	College and above	Institutionalized	No	No	72	1.73	24.0569	1.85	80	605	1
860	76	≥65	male	9.49	0.74	0.47	189	36	31.62	12.8243	High	255.405	High	1.57447	Low	2423.8	High	35.32	Low	6.02743	High	1.13852	High	2 score	T4	N2	M1	IV	Upper lobe of the lungs	Adenocarcinoma	Elementary and below	Employee	Yes	Yes	69	1.6	26.95	1.777	80	563	1
861	50	46-64	female	3.35	1.55	0.45	168	2.3	61.9	2.16129	Low	108.387	Low	3.44444	Low	363.097	Low	69.65	High	0.972581	Low	0.0371567	Low	0 score	T1	N2	M0	III	Lower lobe of the lungs	Adenocarcinoma	Middle School	Others	No	No	58	1.54	24.4561	1.55	90	1087	0
862	45	≤45	female	4.73	1.76	0.77	321	3.21	59.2	2.6875	Low	182.386	High	2.28571	Low	862.688	High	68	High	2.06937	High	0.054223	Low	0 score	T1	N2	M0	III	Middle lobe of the lungs	Adenocarcinoma	College and above	Workers	No	No	58	1.6	22.6562	1.59	90	1455	0
863	54	46-64	female	3.34	1.69	0.17	246	3	63.1	1.97633	Low	145.562	Low	9.94118	High	486.178	Low	71.55	High	0.335976	Low	0.0475436	Low	0 score	T1	N0	M0	I	Upper lobe of the lungs	Adenocarcinoma	High School	Retired	No	No	68	1.59	26.8977	1.7	90	1361	0
864	54	46-64	female	3.46	1.02	0.35	277	9.47	40.1	3.39216	Low	271.569	High	2.91429	Low	939.627	High	45.2	Low	1.18725	Low	0.23616	Low	0 score	T2	N3	M1	IV	Upper lobe of the lungs	Adenocarcinoma	High School	Workers	No	No	60	1.6	23.4375	1.62	90	1144	0
865	61	46-64	male	5.09	2.66	0.68	177	17.11	35.28	1.91353	Low	66.5414	Low	3.91176	High	338.695	Low	48.58	Low	1.3012	Low	0.484977	High	1 score	T3	N3	M1	IV	Upper lobe of the lungs	Adenocarcinoma	College and above	Unemployed	Yes	Yes	66	1.55	27.4714	1.65	70	109	0
866	28	≤45	male	5.04	1.29	0.55	270	7.66	57.6	3.90698	High	209.302	High	2.34545	Low	1054.88	High	64.05	Low	2.14884	High	0.132986	Low	0 score	T2	N3	M0	III	Upper lobe of the lungs	Adenocarcinoma	High School	Workers	Yes	Yes	78	1.76	25.1808	1.94	90	426	1
867	53	46-64	female	7.79	1.8	0.56	283	1.25	54.4	4.32778	High	157.222	Low	3.21429	Low	1224.76	High	63.4	Low	2.42356	High	0.0229779	Low	0 score	T4	N2	M1	IV	Bronchial	Adenocarcinoma	High School	Retired	No	No	60	1.7	20.7612	1.69	90	788	0
868	54	46-64	male	17.1	1.6	1.68	337	51	31.62	10.6875	High	210.625	High	0.952381	Low	3601.69	High	39.62	Low	17.955	High	1.6129	High	2 score	T4	N3	M1	IV	Upper lobe of the lungs	Squamous Carcinoma	High School	Others	Yes	Yes	83	1.72	28.0557	1.96	70	1041	1
869	75	≥65	male	2.49	1.3	0.5	227	52	31.3	1.91538	Low	174.615	Low	2.6	Low	434.792	Low	37.8	Low	0.957692	Low	1.66134	High	2 score	T4	N3	M1	IV	Lower lobe of the lungs	Squamous Carcinoma	Elementary and below	Retired	Yes	Yes	62	1.65	22.7732	1.68	90	820	1
870	58	46-64	male	4.92	1.23	0.47	230	13.99	44.2	4	High	186.992	High	2.61702	Low	920	High	50.35	Low	1.88	Low	0.316516	Low	1 score	T1	N3	M1	IV	Upper lobe of the lungs	Squamous Carcinoma	High School	Employee	Yes	Yes	62	1.58	24.8358	1.6	90	9	0
871	73	≥65	female	2.43	1.19	0.33	195	1.38	44.3	2.04202	Low	163.866	Low	3.60606	Low	398.193	Low	50.25	Low	0.673866	Low	0.0311512	Low	0 score	T2	N0	M0	II	Upper lobe of the lungs	Adenocarcinoma	College and above	Others	No	No	53	1.48	24.1965	1.45	100	869	0
872	56	46-64	female	7.69	1.13	0.53	325	15.83	56.4	6.80531	High	287.611	High	2.13208	Low	2211.73	High	62.05	Low	3.60681	High	0.280674	Low	1 score	T1	N3	M1	IV	Hilum	Adenocarcinoma	Elementary and below	Others	No	No	55	1.55	22.8928	1.52	80	314	1
873	68	≥65	male	5.72	1.67	0.44	220	5	44.2	3.42515	High	131.737	Low	3.79545	Low	753.533	Low	52.55	Low	1.50707	Low	0.113122	Low	0 score	T3	N3	M1	IV	Lower lobe of the lungs	Adenocarcinoma	High School	Retired	Yes	Yes	70	1.85	20.4529	1.92	90	1315	1
874	79	≥65	female	3.94	1.04	0.49	152	1.19	40.2	3.78846	High	146.154	Low	2.12245	Low	575.846	Low	45.4	Low	1.85635	Low	0.029602	Low	0 score	T3	N2	M1	IV	Upper lobe of the lungs	Adenocarcinoma	Elementary and below	Unemployed	No	No	60	1.6	23.4375	1.62	90	113	0
875	65	≥65	male	8.27	1.04	0.62	228	2.53	28.46	7.95192	High	219.231	High	1.67742	Low	1813.04	High	33.66	Low	4.93019	High	0.0888967	Low	0 score	T4	N0	M0	IV	Lower lobe of the lungs	Adenocarcinoma	Elementary and below	Farmers and herdsmen	Yes	Yes	57	1.66	20.6852	1.56	60	57	0
876	84	≥65	female	3.75	0.89	0.91	274	45	31.9	4.21348	High	307.865	High	0.978022	Low	1154.49	High	36.35	Low	3.83427	High	1.41066	High	2 score	T2	N2	M1	IV	Lower lobe of the lungs	Adenocarcinoma	Elementary and below	Retired	No	No	43	1.48	19.6311	1.33	80	486	1
877	73	≥65	female	2.93	1.76	0.26	183	112	51.3	1.66477	Low	103.977	Low	6.76923	High	304.653	Low	60.1	Low	0.432841	Low	2.18324	High	1 score	T4	N3	M1	IV	Lower lobe of the lungs	Squamous Carcinoma	College and above	Others	No	No	50	1.43	24.4511	1.38	90	703	1
878	26	≤45	male	10.09	1.15	0.92	188	0.1	66.5	8.77391	High	163.478	Low	1.25	Low	1649.5	High	72.25	High	8.072	High	0.00150376	Low	0 score	T1	N0	M0	I	Lower lobe of the lungs	Adenocarcinoma	College and above	Institutionalized	No	No	78	1.78	24.6181	1.96	100	165	0
879	45	≤45	male	5.95	1.36	0.61	381	60.2	36.4	4.375	High	280.147	High	2.22951	Low	1666.88	High	43.2	Low	2.66875	High	1.65385	High	1 score	T3	N3	M1	IV	Upper lobe of the lungs	Adenocarcinoma	Elementary and below	Workers	Yes	No	55	1.64	20.4491	1.59	80	379	1
880	63	46-64	male	4.44	1.03	0.44	245	4.5	56.5	4.31068	High	237.864	High	2.34091	Low	1056.12	High	61.65	Low	1.8967	High	0.079646	Low	0 score	T2	N2	M1	IV	Lower lobe of the lungs	Adenocarcinoma	Elementary and below	Unemployed	Yes	Yes	62	1.6	24.2188	1.64	90	955	1
881	31	≤45	male	5.19	1.99	0.58	195	5.82	42.9	2.60804	Low	97.9899	Low	3.43103	Low	508.568	Low	52.85	Low	1.51266	Low	0.135664	Low	0 score	T4	N3	M1	IV	Upper lobe of the lungs	Adenocarcinoma	Elementary and below	Others	Yes	No	57	1.65	20.9366	1.62	90	220	0
882	60	46-64	female	3.55	0.8	0.39	289	2	59.3	4.4375	High	361.25	High	2.05128	Low	1282.44	High	63.3	Low	1.73063	Low	0.0337268	Low	0 score	T2	NX	M1	IV	Lower lobe of the lungs	Adenocarcinoma	Middle School	Others	No	No	60	1.6	23.4375	1.62	100	1024	0
883	65	≥65	male	4.65	1.62	0.57	281	2.3	63.6	2.87037	Low	173.457	Low	2.84211	Low	806.574	Low	71.7	High	1.63611	Low	0.0361635	Low	0 score	T4	N0	M1	IV	Middle lobe of the lungs	Squamous Carcinoma	College and above	Retired	Yes	Yes	70	1.6	27.3438	1.73	90	1065	0
884	54	46-64	female	9.44	1.77	1.3	130	180.43	37	5.33333	High	73.4463	Low	1.36154	Low	693.333	Low	45.85	Low	6.93333	High	4.87649	High	1 score	T4	N3	M1	IV	Upper lobe of the lungs	Adenocarcinoma	High School	Workers	No	No	57	1.55	23.7253	1.55	90	364	0
885	54	46-64	male	2.51	1.01	0.45	320	3.2	63.4	2.48515	Low	316.832	High	2.24444	Low	795.248	Low	68.45	High	1.11832	Low	0.0504732	Low	0 score	T4	NX	M1	IV	Upper lobe of the lungs	Adenocarcinoma	College and above	Institutionalized	No	No	79	1.71	27.0169	1.9	90	789	0
886	60	46-64	male	5.9	1.75	0.97	291	8.9	44.3	3.37143	Low	166.286	Low	1.80412	Low	981.086	High	53.05	Low	3.27029	High	0.200903	Low	0 score	T4	N3	M1	IV	Bronchial	Adenocarcinoma	High School	Self-employed	Yes	Yes	75	1.7	25.9516	1.86	90	835	0
887	54	46-64	male	7.15	6.24	0.39	380	2.3	37.1	1.14583	Low	60.8974	Low	16	High	435.417	Low	68.3	High	0.446875	Low	0.0619946	Low	0 score	T1	N0	M0	I	Upper lobe of the lungs	Adenocarcinoma	College and above	Workers	Yes	Yes	54	1.64	20.0773	1.57	90	791	0
888	72	≥65	male	19.39	1.72	0.86	363	62	23.01	11.2733	High	211.047	High	2	Low	4092.19	High	31.61	Low	9.695	High	2.69448	High	2 score	T4	N2	M0	III	Lower lobe of the lungs	Squamous Carcinoma	High School	Employee	Yes	Yes	54	1.76	17.4329	1.66	70	406	1
889	69	≥65	male	5.14	0.74	0.58	231	1.12	56.9	6.94595	High	312.162	High	1.27586	Low	1604.51	High	60.6	Low	4.02865	High	0.0196837	Low	0 score	T3	N2	M0	III	Upper lobe of the lungs	Adenocarcinoma	Elementary and below	Employee	No	No	61	1.65	22.4059	1.67	90	754	0
890	78	≥65	female	5.22	1.43	0.48	492	3.34	40.9	3.65035	High	344.056	High	2.97917	Low	1795.97	High	48.05	Low	1.75217	Low	0.0816626	Low	0 score	T4	N2	M1	IV	Upper lobe of the lungs	Adenocarcinoma	Middle School	Retired	No	No	55	1.53	23.4952	1.51	90	351	1
891	41	≤45	female	1.68	1.41	0.33	244	2	59.9	1.19149	Low	173.05	Low	4.27273	High	290.723	Low	66.95	High	0.393191	Low	0.033389	Low	0 score	T1	N0	M0	I	Upper lobe of the lungs	Adenocarcinoma	College and above	Institutionalized	No	No	54	1.6	21.0938	1.55	90	1280	0
892	63	46-64	male	4.2	1.66	0.56	157	7	58.5	2.53012	Low	94.5783	Low	2.96429	Low	397.229	Low	66.8	High	1.41687	Low	0.119658	Low	0 score	T2	N2	M1	IV	Lower lobe of the lungs	Adenocarcinoma	College and above	Retired	Yes	Yes	65	1.66	23.5883	1.72	90	896	1
893	76	≥65	male	8.24	1.42	0.77	240	163.4	35.9	5.80282	High	169.014	Low	1.84416	Low	1392.68	High	43	Low	4.46817	High	4.55153	High	1 score	T4	N3	M1	IV	Hilum	Squamous Carcinoma	College and above	Retired	Yes	Yes	65	1.68	23.03	1.775	90	518	1
894	65	≥65	male	2.2	1	0.4	168	7.4	41.7	2.2	Low	168	Low	2.5	Low	369.6	Low	46.7	Low	0.88	Low	0.177458	Low	0 score	T2	N3	M1	IV	Upper lobe of the lungs	Adenocarcinoma	Middle School	Employee	Yes	No	72	1.75	23.5102	1.87	90	790	0
895	69	≥65	female	2.45	1.61	0.39	311	2.26	35.6	1.52174	Low	193.168	High	4.12821	High	473.261	Low	43.65	Low	0.593478	Low	0.0634831	Low	0 score	T4	N2	M1	IV	Upper lobe of the lungs	Adenocarcinoma	Elementary and below	Unemployed	No	No	57	1.5	25.3333	1.51	90	1127	1
896	62	46-64	male	9.73	2.02	0.03	383	48.08	23.5	4.81683	High	189.604	High	67.3333	High	1844.85	High	33.6	Low	0.144505	Low	2.04596	High	2 score	T2	N2	M1	IV	Lower lobe of the lungs	Adenocarcinoma	Elementary and below	Farmers and herdsmen	Yes	No	41	1.55	17.0656	1.34	80	593	1
897	75	≥65	female	4.5	1.33	0.36	276	1.73	52.7	3.38346	Low	207.519	High	3.69444	Low	933.835	High	59.35	Low	1.21805	Low	0.0328273	Low	0 score	T4	N2	M1	IV	Hilum	Adenocarcinoma	Middle School	Retired	No	No	60	1.54	25.2994	1.57	90	917	1
898	53	46-64	male	10.02	2.2	0.64	353	39.03	48.5	4.55455	High	160.455	Low	3.4375	Low	1607.75	High	59.5	Low	2.91491	High	0.804742	High	1 score	T2	N2	M0	III	Upper lobe of the lungs	Squamous Carcinoma	Middle School	Workers	No	No	80	1.78	25.2493	1.98	90	1439	1
899	80	≥65	male	9.09	1.78	0.97	441	51.97	45.9	5.10674	High	247.753	High	1.83505	Low	2252.07	High	54.8	Low	4.95354	High	1.13224	High	1 score	T2	N2	M1	IV	Upper lobe of the lungs	Squamous Carcinoma	Elementary and below	Farmers and herdsmen	Yes	Yes	66	1.6	25.7812	1.68	80	710	1
900	75	≥65	female	6.92	1.42	0.8	391	5.8	58.2	4.87324	High	275.352	High	1.775	Low	1905.44	High	65.3	High	3.89859	High	0.0996564	Low	0 score	T4	N3	M1	IV	Lower lobe of the lungs	Adenocarcinoma	Elementary and below	Others	No	No	51	1.4	26.0204	1.37	90	477	0
901	60	46-64	female	3.63	1.98	0.42	261	2.06	62.5	1.83333	Low	131.818	Low	4.71429	High	478.5	Low	72.4	High	0.77	Low	0.03296	Low	0 score	T1	N1	M0	II	Upper lobe of the lungs	Adenocarcinoma	Middle School	Retired	No	No	72	1.66	26.1286	1.8	100	460	0
902	63	46-64	male	4.78	2.91	0.69	411	34.42	60.1	1.64261	Low	141.237	Low	4.21739	High	675.113	Low	74.65	High	1.1334	Low	0.572712	High	1 score	T1	N0	M0	I	Upper lobe of the lungs	Adenocarcinoma	Middle School	Workers	Yes	Yes	72	1.78	22.7244	1.89	90	862	1
903	47	46-64	female	1.8	1.42	0.22	487	2.1	58.6	1.26761	Low	342.958	High	6.45455	High	617.324	Low	65.7	High	0.278873	Low	0.0358362	Low	0 score	T4	N0	M1	IV	Upper lobe of the lungs	Adenocarcinoma	High School	Employee	No	No	58	1.57	23.5304	1.57	100	1533	0
904	69	≥65	female	6.05	0.98	0.6	302	5.42	27.1	6.17347	High	308.163	High	1.63333	Low	1864.39	High	32	Low	3.70408	High	0.2	Low	0 score	T4	N3	M1	IV	Upper lobe of the lungs	Adenocarcinoma	Elementary and below	Retired	No	No	42	1.58	16.8242	1.38	90	778	0
905	75	≥65	male	2.99	1.42	0.49	187	124.69	49.9	2.10563	Low	131.69	Low	2.89796	Low	393.754	Low	57	Low	1.03176	Low	2.4988	High	1 score	T4	N3	M1	IV	Upper lobe of the lungs	Adenocarcinoma	Elementary and below	Workers	Yes	Yes	60	1.6	23.44	1.62	90	710	1
906	69	≥65	female	6.69	1.82	0.91	438	10.3	45.3	3.67582	High	240.659	High	2	Low	1610.01	High	54.4	Low	3.345	High	0.227373	Low	1 score	T4	N3	M1	IV	Upper lobe of the lungs	Adenocarcinoma	Middle School	Others	No	No	47	1.44	22.6659	1.35	90	841	1
907	63	46-64	male	4.3	0.95	0.32	226	5.59	57.8	4.52632	High	237.895	High	2.96875	Low	1022.95	High	62.55	Low	1.44842	Low	0.0967128	Low	0 score	T4	N3	M1	IV	Upper lobe of the lungs	Adenocarcinoma	Elementary and below	Farmers and herdsmen	No	No	50	1.55	20.8117	1.46	90	578	0
908	46	46-64	female	14.01	2.04	0.98	486	120.06	43.2	6.86765	High	238.235	High	2.08163	Low	3337.68	High	53.4	Low	6.73029	High	2.77917	High	1 score	T4	N3	M1	IV	Upper lobe of the lungs	Adenocarcinoma	High School	Employee	No	No	70	1.63	26.3465	1.75	90	644	1
909	58	46-64	male	6.31	1.74	0.6	277	11	57.7	3.62644	High	159.195	Low	2.9	Low	1004.52	High	66.4	High	2.17586	High	0.190641	Low	1 score	T2	N2	M0	III	Upper lobe of the lungs	Large cell carcinoma	College and above	Workers	Yes	No	58	1.7	20.0692	1.67	80	529	1
910	68	≥65	male	6.13	2.2	0.66	404	16.48	31.2	2.78636	Low	183.636	High	3.33333	Low	1125.69	High	42.2	Low	1.839	Low	0.528205	High	2 score	T2	N0	M0	II	Lower lobe of the lungs	Adenocarcinoma	Middle School	Retired	Yes	Yes	62	1.67	22.231	1.69	80	448	1
911	63	46-64	male	2.86	1.42	0.39	141	1.75	65	2.01408	Low	99.2958	Low	3.64103	Low	283.986	Low	72.1	High	0.785493	Low	0.0269231	Low	0 score	T2	N0	M0	I	Upper lobe of the lungs	Adenocarcinoma	College and above	Institutionalized	Yes	Yes	85	1.74	28.075	1.99	90	1482	0
912	58	46-64	male	3.87	1.49	0.45	322	39	59	2.59732	Low	216.107	High	3.31111	Low	836.336	High	66.45	High	1.16879	Low	0.661017	High	1 score	T4	N2	M1	IV	Lower lobe of the lungs	Squamous Carcinoma	Middle School	Workers	No	No	58	1.72	19.6052	1.68	80	503	1
913	66	≥65	male	4.05	1.05	0.62	154	24	40.7	3.85714	High	146.667	Low	1.69355	Low	594	Low	45.95	Low	2.39143	High	0.589681	High	1 score	T4	N3	M1	III	Lower lobe of the lungs	Squamous Carcinoma	College and above	Retired	Yes	No	85	1.91	23.2998	2.13	90	967	1
914	31	≤45	female	7.15	1.18	0.39	301	0.87	61.6	6.05932	High	255.085	High	3.02564	Low	1823.86	High	67.5	High	2.36314	High	0.0141234	Low	0 score	T2	N2	M1	IV	Lower lobe of the lungs	Adenocarcinoma	College and above	Institutionalized	No	No	70	1.66	25.4028	1.77	90	1532	1
915	66	≥65	female	21.75	1.05	1	484	67.15	31	20.7143	High	460.952	High	1.05	Low	10025.7	High	36.25	Low	20.7143	High	2.16613	High	2 score	T4	N3	M1	IV	Upper lobe of the lungs	Adenocarcinoma	High School	Retired	No	No	42	1.56	17.2584	1.36	80	32	0
916	76	≥65	male	7.29	1.33	0.49	357	117.53	31.28	5.4812	High	268.421	High	2.71429	Low	1956.79	High	37.93	Low	2.68579	High	3.75735	High	2 score	T3	N2	M1	IV	Hilum	Adenocarcinoma	Elementary and below	Farmers and herdsmen	No	No	60	1.6	23.4375	1.62	90	9	0
917	64	46-64	female	14	0.59	0.51	379	2.16	53.2	23.7288	High	642.373	High	1.15686	Low	8993.22	High	56.15	Low	12.1017	High	0.0406015	Low	0 score	T3	N0	M0	II	Hilum	Squamous Carcinoma	Middle School	Farmers and herdsmen	No	No	57	1.56	23.4221	1.55	90	1528	1
918	60	46-64	female	3.14	1.53	0.46	204	1.73	39.4	2.05229	Low	133.333	Low	3.32609	Low	418.667	Low	47.05	Low	0.944052	Low	0.0439086	Low	0 score	T2	N3	M1	IV	Upper lobe of the lungs	Adenocarcinoma	College and above	Others	No	No	70	1.62	26.6728	1.74	90	389	0
919	67	≥65	male	15.36	2.07	1.18	387	61.24	42.5	7.42029	High	186.957	High	1.75424	Low	2871.65	High	52.85	Low	8.75594	High	1.44094	High	1 score	T4	N3	M1	IV	Upper lobe of the lungs	Squamous Carcinoma	Middle School	Farmers and herdsmen	Yes	Yes	44	1.5	19.5556	1.35	90	774	1
920	53	46-64	female	5.02	1.47	0.38	295	15.64	52.9	3.41497	Low	200.68	High	3.86842	High	1007.41	High	60.25	Low	1.29769	Low	0.295652	Low	1 score	T4	N2	M1	IV	Lower lobe of the lungs	Adenocarcinoma	Elementary and below	Unemployed	No	No	68	1.63	25.5937	1.73	90	583	0
921	38	≤45	male	3.91	1.19	0.67	252	18.92	33	3.28571	Low	211.765	High	1.77612	Low	828	Low	38.95	Low	2.20143	High	0.573333	High	2 score	T4	N3	M1	IV	Middle lobe of the lungs	Adenocarcinoma	College and above	Employee	Yes	No	130	1.78	41.0302	2.48	90	805	0
922	59	46-64	male	5.44	1.73	0.56	229	27.45	40	3.14451	Low	132.37	Low	3.08929	Low	720.092	Low	48.65	Low	1.76092	Low	0.68625	High	1 score	T4	N2	M1	IV	Lower lobe of the lungs	Adenocarcinoma	College and above	Retired	No	No	95	1.76	30.6689	2.1	90	516	1
923	64	46-64	male	6.21	2.19	0.57	293	2.32	46.5	2.83562	Low	133.79	Low	3.84211	Low	830.836	High	57.45	Low	1.6163	Low	0.0498925	Low	0 score	T3	N3	M0	III	Upper lobe of the lungs	Adenocarcinoma	College and above	Retired	Yes	No	90	1.72	30.4218	2.03	90	774	1
924	64	46-64	female	1.43	1.56	0.26	101	0.92	38.5	0.916667	Low	64.7436	Low	6	High	92.5833	Low	46.3	Low	0.238333	Low	0.0238961	Low	0 score	T1	N0	M0	I	Lower lobe of the lungs	Adenocarcinoma	Elementary and below	Others	Yes	No	57	1.62	21.7193	1.6	90	1	0
925	83	≥65	male	4.34	1.7	0.47	225	4.64	59.6	2.55294	Low	132.353	Low	3.61702	Low	574.412	Low	68.1	High	1.19988	Low	0.0778523	Low	0 score	T4	N2	M1	IV	Upper lobe of the lungs	Adenocarcinoma	Elementary and below	Retired	Yes	Yes	71	1.72	23.9995	1.83	80	389	0
926	74	≥65	male	3.57	1.86	0.32	194	2.06	43.6	1.91935	Low	104.301	Low	5.8125	High	372.355	Low	52.9	Low	0.614194	Low	0.0472477	Low	0 score	T4	N3	M0	III	Upper lobe of the lungs	Squamous Carcinoma	Elementary and below	Retired	Yes	Yes	86	1.72	29.0698	1.99	90	1204	1
927	51	46-64	male	3.32	1.41	0.4	282	14.2	56.7	2.35461	Low	200	High	3.525	Low	664	Low	63.75	Low	0.941844	Low	0.250441	Low	1 score	T4	N2	M1	IV	Middle lobe of the lungs	Adenocarcinoma	Middle School	Workers	Yes	Yes	64	1.74	21.1389	1.77	90	510	1
928	42	≤45	male	5.32	1.83	0.76	345	112.82	31.61	2.9071	Low	188.525	High	2.40789	Low	1002.95	High	40.76	Low	2.2094	High	3.56912	High	2 score	T4	N2	M1	IV	Hilum	Adenocarcinoma	College and above	Workers	Yes	Yes	53	1.73	17.7086	1.62	90	553	0
929	56	46-64	female	4.54	2.64	0.46	224	6	37.6	1.7197	Low	84.8485	Low	5.73913	High	385.212	Low	50.8	Low	0.791061	Low	0.159574	Low	0 score	T1	N0	M0	I	Middle lobe of the lungs	Adenocarcinoma	Middle School	Self-employed	No	Yes	85	1.65	31.2213	1.92	100	1155	0
930	54	46-64	male	3.08	1.77	0.43	171	0.31	62	1.74011	Low	96.6102	Low	4.11628	High	297.559	Low	70.85	High	0.748249	Low	0.005	Low	0 score	T3	N3	M1	IV	Lower lobe of the lungs	Adenocarcinoma	College and above	Employee	No	No	60	1.72	20.2812	1.72	90	735	1
931	57	46-64	male	3.67	1.62	0.28	201	15.16	56.1	2.26543	Low	124.074	Low	5.78571	High	455.352	Low	64.2	High	0.634321	Low	0.270232	Low	1 score	T2	N0	M0	II	Lower lobe of the lungs	Squamous Carcinoma	Middle School	Farmers and herdsmen	Yes	Yes	61	1.65	22.4059	1.67	90	337	0
932	71	≥65	female	5.21	1.29	0.5	247	17	40.4	4.03876	High	191.473	High	2.58	Low	997.574	High	46.85	Low	2.01938	High	0.420792	High	1 score	T4	N0	M1	IV	Middle lobe of the lungs	Adenocarcinoma	College and above	Retired	No	No	65	1.6	25.3906	1.67	90	629	0
933	57	46-64	male	1.5	1.34	0.33	146	0.38	37.9	1.1194	Low	108.955	Low	4.06061	High	163.433	Low	44.6	Low	0.369403	Low	0.0100264	Low	0 score	T3	N3	M1	IV	Upper lobe of the lungs	Squamous Carcinoma	Elementary and below	Farmers and herdsmen	Yes	Yes	84	1.79	26.2164	2.03	90	767	0
934	85	≥65	male	6.1	1.07	0.72	190	68.59	37.6	5.70093	High	177.57	Low	1.48611	Low	1083.18	High	42.95	Low	4.10467	High	1.8242	High	1 score	T1	N2	M1	IV	Upper lobe of the lungs	Adenocarcinoma	Elementary and below	Retired	Yes	No	71	1.72	23.9995	1.83	80	164	0
935	62	46-64	male	5.08	2.16	0.43	251	1.14	44.5	2.35185	Low	116.204	Low	5.02326	High	590.315	Low	55.3	Low	1.0113	Low	0.025618	Low	0 score	T4	N2	M1	IV	Upper lobe of the lungs	Adenocarcinoma	Middle School	Retired	Yes	Yes	76	1.84	22.448	1.98	90	1403	0
936	63	46-64	male	3.42	0.74	0.47	245	3.79	63.5	4.62162	High	331.081	High	1.57447	Low	1132.3	High	67.2	High	2.17216	High	0.059685	Low	0 score	T4	N3	M1	IV	Hilum	Squamous Carcinoma	Middle School	Others	Yes	No	61	1.6	23.8281	1.63	90	885	0
937	55	46-64	female	2.39	1.57	0.43	330	157	33.4	1.52229	Low	210.191	High	3.65116	Low	502.357	Low	41.25	Low	0.654586	Low	4.7006	High	2 score	T2	N2	M1	IV	Lower lobe of the lungs	Squamous Carcinoma	High School	Workers	No	No	55	1.62	20.9572	1.57	90	1110	1
938	75	≥65	male	8.09	0.97	0.84	337	37.7	44.2	8.34021	High	347.423	High	1.15476	Low	2810.65	High	49.05	Low	7.00577	High	0.852941	High	1 score	T3	N3	M1	IV	Upper lobe of the lungs	Squamous Carcinoma	Middle School	Farmers and herdsmen	Yes	Yes	55	1.6	21.4844	1.56	85	544	1
939	55	46-64	female	2.05	1.58	0.27	204	2.6	65.2	1.29747	Low	129.114	Low	5.85185	High	264.684	Low	73.1	High	0.350316	Low	0.0398773	Low	0 score	T1	N0	M0	I	Upper lobe of the lungs	Adenocarcinoma	College and above	Institutionalized	No	No	53	1.62	20.1951	1.55	100	1263	0
940	77	≥65	female	2.7	1.43	0.63	273	0.5	55.8	1.88811	Low	190.909	High	2.26984	Low	515.455	Low	62.95	Low	1.18951	Low	0.00896057	Low	0 score	T4	N3	M1	IV	Upper lobe of the lungs	Adenocarcinoma	Elementary and below	Retired	No	No	67	1.55	27.8876	1.66	90	435	0
941	64	46-64	male	3.34	1.28	0.34	94	10.52	59.4	2.60938	Low	73.4375	Low	3.76471	Low	245.281	Low	65.8	High	0.887188	Low	0.177104	Low	1 score	T4	N2	M0	III	Upper lobe of the lungs	Squamous Carcinoma	Elementary and below	Farmers and herdsmen	Yes	Yes	63	1.7	21.7993	1.73	90	681	1
942	68	≥65	male	5.38	0.76	0.53	511	46.41	41.6	7.07895	High	672.368	High	1.43396	Low	3617.34	High	45.4	Low	3.75184	High	1.11563	High	1 score	T4	N1	M0	III	Lower lobe of the lungs	Squamous Carcinoma	Middle School	Others	Yes	Yes	55	1.68	19.487	1.61	90	374	0
943	77	≥65	female	10.37	1.52	0.97	119	25	29.8	6.82237	High	78.2895	Low	1.56701	Low	811.862	Low	37.4	Low	6.6177	High	0.838926	High	2 score	T2	NX	M1	IV	Hilum	Adenocarcinoma	High School	Retired	No	No	80	1.55	33.2986	1.79	70	958	1
944	61	46-64	female	9.6	1.04	0.55	536	118	26.4	9.23077	High	515.385	High	1.89091	Low	4947.69	High	31.6	Low	5.07692	High	4.4697	High	2 score	T2	N3	M0	III	Lower lobe of the lungs	Large cell carcinoma	Elementary and below	Farmers and herdsmen	No	No	48	1.45	22.83	1.37	90	1057	1
945	56	46-64	male	3.55	1.03	0.28	253	5	46.8	3.4466	High	245.631	High	3.67857	Low	871.99	High	51.95	Low	0.965049	Low	0.106838	Low	0 score	T1	N0	M1	IV	Upper lobe of the lungs	Adenocarcinoma	High School	Retired	No	No	56	1.64	20.8209	1.6	90	2076	1
946	71	≥65	male	4.93	1.35	0.96	228	24.02	55.3	3.65185	High	168.889	Low	1.40625	Low	832.622	High	62.05	Low	3.50578	High	0.434358	High	1 score	T4	N3	M1	IV	Lower lobe of the lungs	Adenocarcinoma	Elementary and below	Farmers and herdsmen	Yes	No	63	1.65	23.1405	1.69	80	431	1
947	49	46-64	female	7.31	1.27	0.56	296	54.51	37.9	5.75591	High	233.071	High	2.26786	Low	1703.75	High	44.25	Low	3.22331	High	1.43826	High	1 score	T4	N3	M1	IV	Upper lobe of the lungs	Adenocarcinoma	Middle School	Farmers and herdsmen	No	No	60	1.53	25.6312	1.57	90	127	0
948	63	46-64	male	5.98	1.85	0.43	327	330.29	55.5	3.23243	Low	176.757	Low	4.30233	High	1057.01	High	64.75	High	1.38995	Low	5.95117	High	1 score	T2	N0	M1	IV	Upper lobe of the lungs	Squamous Carcinoma	Middle School	Farmers and herdsmen	Yes	Yes	57	1.65	20.9366	1.62	90	1053	1
949	56	46-64	female	3.03	1.07	0.37	249	2.5	42.3	2.83178	Low	232.71	High	2.89189	Low	705.112	Low	47.65	Low	1.04776	Low	0.0591017	Low	0 score	T2	N2	M1	IV	Lower lobe of the lungs	Adenocarcinoma	Middle School	Workers	No	No	65	1.5	28.8889	1.6	90	746	1
950	73	≥65	female	8.14	1.08	0.74	434	13.11	38.6	7.53704	High	401.852	High	1.45946	Low	3271.07	High	44	Low	5.57741	High	0.339637	High	1 score	T2	N3	M1	IV	Lower lobe of the lungs	Adenocarcinoma	Elementary and below	Workers	No	No	60	1.61	23.1473	1.62	70	53	1
951	76	≥65	female	3.95	2.41	0.51	327	4.04	33.1	1.639	Low	135.685	Low	4.72549	High	535.954	Low	45.15	Low	0.835892	Low	0.122054	Low	0 score	T1	N0	M0	I	Upper lobe of the lungs	Squamous Carcinoma	Elementary and below	Retired	No	No	47	1.5	20.8889	1.39	80	22	0
952	78	≥65	male	5.34	2.01	0.57	279	6	56.3	2.65672	Low	138.806	Low	3.52632	Low	741.224	Low	66.35	High	1.51433	Low	0.106572	Low	0 score	T2	N1	M0	II	Upper lobe of the lungs	Adenocarcinoma	Middle School	Employee	Yes	No	47	1.67	16.8525	1.5	90	1387	0
953	54	46-64	male	4.31	2.36	0.65	212	2.03	39.24	1.82627	Low	89.8305	Low	3.63077	Low	387.169	Low	51.04	Low	1.18708	Low	0.0517329	Low	0 score	T4	N2	M0	III	Upper lobe of the lungs	Squamous Carcinoma	High School	Others	Yes	No	69	1.62	26.2917	1.73	90	540	0
954	52	46-64	male	5.36	1.34	0.79	358	89	39.22	4	High	267.164	High	1.6962	Low	1432	High	45.92	Low	3.16	High	2.26925	High	1 score	T2	N0	M1	IV	Upper lobe of the lungs	Adenocarcinoma	High School	Workers	Yes	Yes	58	1.72	19.6052	1.68	90	1082	1
955	51	46-64	male	6.77	2.32	0.52	368	34.73	40.8	2.9181	Low	158.621	Low	4.46154	High	1073.86	High	52.4	Low	1.51741	Low	0.851225	High	1 score	T3	N3	M1	IV	Upper lobe of the lungs	Adenocarcinoma	Middle School	Farmers and herdsmen	Yes	No	72	1.61	27.7767	1.76	90	571	0
956	51	46-64	female	6.12	1.81	0.59	303	6.74	53.5	3.38122	Low	167.403	Low	3.0678	Low	1024.51	High	62.55	Low	1.99492	High	0.125981	Low	0 score	T4	N2	M1	IV	Upper lobe of the lungs	Squamous Carcinoma	College and above	Institutionalized	No	No	50	1.58	20.0288	1.48	90	817	1
957	55	46-64	female	3.04	1.53	0.34	316	17.02	54.8	1.98693	Low	206.536	High	4.5	High	627.869	Low	62.45	Low	0.675556	Low	0.310584	Low	1 score	T1	N0	M0	I	Upper lobe of the lungs	Adenocarcinoma	Middle School	Others	No	No	68	1.66	24.677	1.75	90	224	0
958	73	≥65	male	3.07	1.57	0.44	168	1.27	44.1	1.95541	Low	107.006	Low	3.56818	Low	328.51	Low	51.95	Low	0.860382	Low	0.0287982	Low	0 score	T2	N1	M1	IV	Middle lobe of the lungs	Adenocarcinoma	High School	Others	No	No	56	1.6	21.875	1.56	90	210	0
959	76	≥65	female	3.82	1.04	0.33	348	0.71	43.2	3.67308	High	334.615	High	3.15152	Low	1278.23	High	48.4	Low	1.21212	Low	0.0164352	Low	0 score	T1	N2	M1	IV	Lower lobe of the lungs	Adenocarcinoma	Elementary and below	Others	No	No	40	1.5	17.7778	1.3	90	504	1
960	70	≥65	female	2.57	1.66	0.49	255	2.1	62.3	1.54819	Low	153.614	Low	3.38776	Low	394.789	Low	70.6	High	0.758614	Low	0.0337079	Low	0 score	T4	N0	M0	III	Upper lobe of the lungs	Adenocarcinoma	Elementary and below	Retired	No	No	65	1.61	25.0762	1.68	90	975	1
961	50	46-64	female	1.69	1.19	0.27	194	0.3	58.9	1.42017	Low	163.025	Low	4.40741	High	275.513	Low	64.85	High	0.383445	Low	0.00509338	Low	0 score	T1	N0	M0	I	Lower lobe of the lungs	Adenocarcinoma	Middle School	Workers	No	No	52	1.6	20.3125	1.52	90	471	0
962	61	46-64	male	3.93	1.43	0.41	222	21.36	38.8	2.74825	Low	155.245	Low	3.4878	Low	610.112	Low	45.95	Low	1.12678	Low	0.550515	High	1 score	T4	N3	M1	IV	Hilum	Adenocarcinoma	Middle School	Workers	No	No	79	1.78	24.9337	1.96	90	824	1
963	60	46-64	male	5.24	1.08	0.67	221	12.42	43.8	4.85185	High	204.63	High	1.61194	Low	1072.26	High	49.2	Low	3.25074	High	0.283562	Low	1 score	T4	N3	M1	IV	Lower lobe of the lungs	Adenocarcinoma	Middle School	Retired	Yes	No	62	1.76	20.0155	1.76	90	277	0
964	75	≥65	male	4.77	1.47	0.71	231	34	54.3	3.2449	Low	157.143	Low	2.07042	Low	749.571	Low	61.65	Low	2.30388	High	0.626151	High	1 score	T4	N2	M1	IV	Lower lobe of the lungs	Squamous Carcinoma	Middle School	Employee	Yes	Yes	70	1.6	27.3438	1.73	90	758	1
965	55	46-64	male	2.57	1.2	0.36	78	90.4	38.4	2.14167	Low	65	Low	3.33333	Low	167.05	Low	44.4	Low	0.771	Low	2.35417	High	1 score	T4	N2	M1	IV	Lower lobe of the lungs	Squamous Carcinoma	Elementary and below	Farmers and herdsmen	No	No	62	1.68	21.9671	1.7	90	596	1
966	55	46-64	female	1.32	1.14	0.27	243	0.22	40.4	1.15789	Low	213.158	High	4.22222	High	281.368	Low	46.1	Low	0.312632	Low	0.00544554	Low	0 score	T1	N0	M0	I	Upper lobe of the lungs	Adenocarcinoma	Middle School	Farmers and herdsmen	No	No	53	1.61	20.4467	1.54	90	962	0
967	66	≥65	male	7.83	0.55	0.68	295	215	19.58	14.2364	High	536.364	High	0.808824	Low	4199.73	High	22.33	Low	9.68073	High	10.9806	High	2 score	T4	N3	M1	IV	Upper lobe of the lungs	Adenocarcinoma	College and above	Institutionalized	Yes	No	73	1.75	23.8367	1.88	70	86	1
968	69	≥65	male	3.21	0.69	0.51	254	58.36	44.9	4.65217	High	368.116	High	1.35294	Low	1181.65	High	48.35	Low	2.37261	High	1.29978	High	1 score	T4	N3	M1	IV	Hilum	Adenocarcinoma	Middle School	Others	No	No	67	1.7	23.1834	1.77	90	39	0
969	66	≥65	female	2.7	1.31	0.27	254	8	54	2.06107	Low	193.893	High	4.85185	High	523.511	Low	60.55	Low	0.556489	Low	0.148148	Low	0 score	T4	N2	M1	IV	Upper lobe of the lungs	Adenocarcinoma	College and above	Others	No	No	71	1.61	27.3909	1.75	90	538	1
970	70	≥65	female	2.2	1.48	0.27	222	0.7	43.9	1.48649	Low	150	Low	5.48148	High	330	Low	51.3	Low	0.401351	Low	0.0159453	Low	0 score	T4	NX	M1	IV	Upper lobe of the lungs	Adenocarcinoma	Elementary and below	Retired	No	No	70	1.55	29.1363	1.69	90	1399	1
971	52	46-64	female	6.26	1.47	0.49	335	3.7	47	4.2585	High	227.891	High	3	Low	1426.6	High	54.35	Low	2.08667	High	0.0787234	Low	0 score	T3	N2	M1	IV	Upper lobe of the lungs	Squamous Carcinoma	Middle School	Unemployed	No	No	63	1.65	23.1405	1.69	90	729	1
972	38	≤45	male	9.97	1.42	0.79	411	75.03	50.9	7.02113	High	289.437	High	1.79747	Low	2885.68	High	58	Low	5.54669	High	1.47407	High	1 score	T4	N3	M1	IV	Upper lobe of the lungs	Adenocarcinoma	College and above	Employee	Yes	Yes	62	1.75	20.2449	1.75	90	597	1
973	42	≤45	female	4.85	2.12	0.49	302	3.9	41.1	2.28774	Low	142.453	Low	4.32653	High	690.896	Low	51.7	Low	1.12099	Low	0.0948905	Low	0 score	T2	N3	M1	IV	Lower lobe of the lungs	Adenocarcinoma	College and above	Others	No	No	48	1.55	19.9792	1.44	90	187	0
